# Supplementary material for: DeepSecE: A Deep-Learning-Based Framework for Multiclass Prediction of Secreted Proteins in Gram-Negative Bacteria
Source: Research (Wash D C). 2023 Oct 25;6:0258. doi: 10.34133/research.0258 (PMC10599158; doi:10.34133/research.0258)
Supplement: Supplementary 1 — Table S1. Comparison with state-of-the-art methods on benchmark test set for T1SE, T3SE, T4SE, and T6SE prediction. Table S2. Genome-wide prediction results of secreted proteins in the genomes of 5 representative Gram-negative bacteria using DeepSecE. Table S3. Functional analyses of secreted substrate proteins included in the web platform of DeepSecEdb. Fig. S1. Visualization of the sequence embeddings of secreted proteins. Fig. S2. Data characteristics of the secreted substrate protein dataset. Fig. S3. Performance comparison on cross-validation and independent tests. Fig. S4. Prediction results for secreted proteins with divergent sequence identities. Fig. S5. Performance comparison with T1SEstacker to predict T1SEs. Fig. S6. Genome-wide prediction of secreted proteins in 4 representative bacterial strains using DeepSecE. Fig. S7. DeepSecE enables the detection of putative secreted proteins distantly related to known ones. Fig. S8. Putative secretion pattern of type VI secreted protein VaxB in V. cholerae serotype O1. Fig. S9. Extended characteristics of putative secretion systems and substrate proteins across representative Gram-negative bacterial genomes. Fig. S10. Secretion systems and secreted proteins in a wide range of Gram-negative bacterial species. Fig. S11. Instruction of the online prediction server of DeepSecE to identify bacterial secreted proteins. Data file S1. Curated secreted and nonsecreted proteins in the training and test dataset. Data file S2. Novel candidates of secreted proteins in the genomes of 5 representative Gram-negative bacteria predicted by DeepSecE. [file research.0258.f1.zip]

Archive with 3 entries (3 files):
- Data file S1.xlsx
- Data file S2.xlsx
- DeepSecE-supplementary_JS_0919_HYO2.pdf
