# Supplementary material for: DeepSecE: A Deep-Learning-Based Framework for Multiclass Prediction of Secreted Proteins in Gram-Negative Bacteria
Source: Research (Wash D C). 2023 Oct 25;6:0258. doi: 10.34133/research.0258 (PMC10599158; doi:10.34133/research.0258)
Supplement: Supplementary 1 — Table S1. Comparison with state-of-the-art methods on benchmark test set for T1SE, T3SE, T4SE, and T6SE prediction. Table S2. Genome-wide prediction results of secreted proteins in the genomes of 5 representative Gram-negative bacteria using DeepSecE. Table S3. Functional analyses of secreted substrate proteins included in the web platform of DeepSecEdb. Fig. S1. Visualization of the sequence embeddings of secreted proteins. Fig. S2. Data characteristics of the secreted substrate protein dataset. Fig. S3. Performance comparison on cross-validation and independent tests. Fig. S4. Prediction results for secreted proteins with divergent sequence identities. Fig. S5. Performance comparison with T1SEstacker to predict T1SEs. Fig. S6. Genome-wide prediction of secreted proteins in 4 representative bacterial strains using DeepSecE. Fig. S7. DeepSecE enables the detection of putative secreted proteins distantly related to known ones. Fig. S8. Putative secretion pattern of type VI secreted protein VaxB in V. cholerae serotype O1. Fig. S9. Extended characteristics of putative secretion systems and substrate proteins across representative Gram-negative bacterial genomes. Fig. S10. Secretion systems and secreted proteins in a wide range of Gram-negative bacterial species. Fig. S11. Instruction of the online prediction server of DeepSecE to identify bacterial secreted proteins. Data file S1. Curated secreted and nonsecreted proteins in the training and test dataset. Data file S2. Novel candidates of secreted proteins in the genomes of 5 representative Gram-negative bacteria predicted by DeepSecE. [file research.0258.f1.zip › Data file S1.xlsx]

## Sheet: Train
ID	System	Species	Annotation	Protein ID
T1SE-1	I	Serratia marcescens	Hemophore HasA	Q54450
T1SE-2	I	Escherichia coli	Microcin J25	Q9X2V7
T1SE-3	I	Klebsiella pneumoniae	Microcin E492	Q9Z4N4
T1SE-4	I	Xylella fastidiosa	Bacteriocin	Q9PAT8
T1SE-5	I	Xylella fastidiosa	Hemolysin-type calcium binding protein	Q9P9W1
T1SE-6	I	Mesorhizobium japonicum	Rhizobiocin RzcA	Q98LG7
T1SE-7	I	Mesorhizobium japonicum	Endo-1,3-1,4-beta-glycanase	Q98I38
T1SE-8	I	Mesorhizobium japonicum	Mll6750 protein	Q988G6
T1SE-9	I	Aquifex aeolicus	Hemolysin	O67179
T1SE-10	I	Vibrio cholerae	Uncharacterized protein	Q9KL97
T1SE-11	I	Pseudomonas aeruginosa	Uncharacterized protein	G3XCU0
T1SE-12	I	Pseudomonas aeruginosa	Uncharacterized protein	Q9I2M3
T1SE-13	I	Neisseria meningitidis	Putative RTX family exoprotein	A0A0U1RJD8
T1SE-14	I	Rhizobium radiobacter|Agrobacterium tumefaciens	Endo-beta-1,3-glucanase	A0A083ZK36
T1SE-15	I	Rhizobium meliloti |Sinorhizobium meliloti	Uncharacterized protein	Q92KC8
T1SE-16	I	Rhizobium meliloti |Sinorhizobium meliloti	Calcium-binding protein	Q92KB8
T1SE-17	I	Rhizobium meliloti |Sinorhizobium meliloti	Hemolysin-type calcium-binding protein	Q92NZ9
T1SE-18	I	Rhizobium meliloti	Putative hemolysin-type calcium-binding protein	Q92K62
T1SE-19	I	Rhizobium meliloti	Calcium-binding protein	Q92LP8
T1SE-20	I	Yersinia pestis	Metalloprotease	A0A384L523|
T1SE-21	I	Caulobacter vibrioides|Caulobacter crescentus	Secreted protease sapA	A0A0H3C6K3
T1SE-22	I	Caulobacter vibrioides|Caulobacter crescentus	S-layer protein	P35828
T1SE-23	I	Caulobacter vibrioides	Uncharacterized protein	Q9A6L8
T1SE-24	I	Caulobacter vibrioides	Calcium-binding protein	Q9A554
T1SE-25	I	Rhizobium meliloti	Serralysin-like metalloprotease	Q931C8
T1SE-26	I	Rhizobium meliloti	Uncharacterized protein	Q92XT9
T1SE-27	I	Rhizobium meliloti	Probable type I secretion target repeat protein	Q92X83
T1SE-28	I	Rhizobium meliloti	Putative secreted calcium-binding protein	Q92VX5
T1SE-29	I	Rhizobium meliloti	Putative Ca2+-binding protein WgeA	Q7ANQ3
T1SE-30	I	Rhizobium meliloti	Putative hemolysin-adenlyate cyclase protein	Q92UV3
T1SE-31	I	Synechocystis sp.	Iron-regulated protein	P73019
T1SE-32	I	Synechocystis sp.	Slr1403 protein	P73590
T1SE-33	I	Synechocystis sp.	S-layer protein	P73817
T1SE-34	I	Synechocystis sp.	Sll0723 protein	P74647
T1SE-35	I	Synechocystis sp.	Leukotoxin LtA	P74649
T1SE-36	I	Nostoc sp.	DUF4114 domain-containing protein	A0A358TLE3
T1SE-37	I	Nostoc sp.	DUF3616 domain-containing protein	A0A358TR88
T1SE-38	I	Nostoc sp.	Uncharacterized protein	A0A358TMV9
T1SE-39	I	Nostoc sp.	Furin	A0A358TFS3
T1SE-40	I	Nostoc sp.	Outer membrane secretion protein	Q8YYQ5
T1SE-41	I	Nostoc sp.	Alr1403 protein	Q8YX15
T1SE-42	I	Nostoc sp.	All2654 protein	Q8YTQ9
T1SE-43	I	Nostoc sp.	All2655 protei	Q8YTQ8
T1SE-44	I	Nostoc sp.	All2793 protein	Q8YTC9
T1SE-45	I	Nostoc sp.	All3346 protein	Q8YRU7
T1SE-46	I	Nostoc sp.	Alr3659 protein	Q8YR01
T1SE-47	I	Nostoc sp.	Alr4072 protein	Q8YPW8
T1SE-48	I	Nostoc sp.	Alr4238 protein	Q8YPF6
T1SE-49	I	Nostoc sp.	All7128 protein	Q8YL10
T1SE-50	I	Nostoc sp.	Alr7304 protein	Q8YKJ3
T1SE-51	I	Ralstonia solanacearum	Putative calcium binding hemolysin protein	Q8Y378
T1SE-52	I	Ralstonia solanacearum	Putative hemolysin-type calcium-binding protein	Q8Y377
T1SE-53	I	Ralstonia solanacearum	Putative calcium binding hemolysin protein	Q8Y2T5
T1SE-54	I	Ralstonia solanacearum	Putative hemolysin-type calcium-binding protein	Q8XT21
T1SE-55	I	Ralstonia solanacearum	Putative hemolysin-type protein	Q8XT20
T1SE-56	I	Ralstonia solanacearum	Probable hemagglutinin/hemolysin-related protein	Q8XQP2
T1SE-57	I	Xanthomonas axonopodis	Hemolysin related protein	Q8PL85
T1SE-58	I	Xanthomonas axonopodis	Hemolysin-type calcium binding protein	Q8PKH6
T1SE-59	I	Xanthomonas axonopodis	Hemolysin-type calcium binding protein	Q8PKH5
T1SE-60	I	Shewanella oneidensis	Biofilm-promoting protein BpfA	Q8E9G6
T1SE-61	I	Pseudomonas putida	Putative surface adhesion	Q88RG2
T1SE-62	I	Pseudomonas putida	Putative secreted hemolysin-type calcium-binding bacteriocin	Q88JT6
T1SE-63	I	Pseudomonas putida	Putative calcium-binding protein, hemolysin-type	Q88G76
T1SE-64	I	Pseudomonas putida	Serine protease, subtilase family	Q88DA3
T1SE-65	I	Bradyrhizobium diazoefficiens	Bll3109 protein	Q89QL5
T1SE-66	I	Bradyrhizobium diazoefficiens	Bll3563 protein	Q89PB9
T1SE-67	I	Bradyrhizobium diazoefficiens	Bll3714 protein	Q89NW9
T1SE-68	I	Bradyrhizobium diazoefficiens	Blr5821 protein	Q89I18
T1SE-69	I	Bradyrhizobium diazoefficiens	Bll6027 protein	Q89HG4
T1SE-70	I	Bradyrhizobium diazoefficiens	Bll7792 protein	Q89CK5
T1SE-71	I	Pseudomonas syringae	Metalloprotease	Q880G6
T1SE-72	I	Pseudomonas syringae	Mannuronan C-5-epimerase	Q87XU1
T1SE-73	I	Nitrosomonas europaea	Hemolysin-type calcium-binding region:RTX N-terminal domain	Q82XT8
T1SE-74	I	Bordetella bronchiseptica	Putative hemolysin	A0A0H3LIZ4
T1SE-75	I	Prochlorococcus marinus	Hemolysin-type calcium-binding region:RTX N-terminal domain	Q7V8S5
T1SE-76	I	Prochlorococcus marinus	Hemolysin-type calcium-binding protein	Q7V8H5
T1SE-77	I	Prochlorococcus marinus	Hemolysin-type calcium-binding region:RTX N-terminal domain	Q7V733
T1SE-78	I	Synechococcus sp.	Cell-surface-associated polypeptide SwmA	Q7UA16
T1SE-79	I	Synechococcus sp.	Putative alkaline phosphatase	Q7U9Q7
T1SE-80	I	Synechococcus sp.	Putative secreted calcium-binding protein	Q7U7J8
T1SE-81	I	Synechococcus sp.	Possible Zn-dependent metalloprotease	Q7U504
T1SE-82	I	Synechococcus sp.	Possible hemolysin-type calcium-binding protei	Q7U3Y4
T1SE-83	I	Synechococcus sp.	Possible secreted protease	Q7U3X3
T1SE-84	I	Synechococcus sp.	Putative alkaline phosphatase/5' nucleotidase	Q7U3P0
T1SE-85	I	Synechococcus sp.	Putative hemolysin-type calcium-binding protein similar to HlyA	Q7U3M2
T1SE-86	I	Chromobacterium violaceum	Probable RTX (Repeat in structural toxin)	Q7P1A2
T1SE-87	I	Chromobacterium violaceum	Probable calcium binding hemolysin	Q7P0Q0
T1SE-88	I	Proteus mirabilis	Putative metalloproteas	B4EUL6
T1SE-89	I	Actinobacillus pleuropneumoniae	ApxIVA	C0M4V2
T1SE-90	I	Rhizobium leguminosarum	Polysaccharidase	O05692
T1SE-91	I	Pseudomonas aeruginosa	HasAp	O69756
T1SE-92	I	Serratia marcescens	Surface layer protein	O87109
T1SE-93	I	Rhizobium leguminosarum	Polysaccharidase secreted via PrsDE Type I exporter	Q1MEW2
T1SE-94	I	Yersinia pestis	Hemophore HasA	A0A0H2W798
T1SE-95	I	Pseudomonas brassicacearum	LipA	Q9KGS2
T1SE-96	I	Pseudomonas brassicacearum	AprA	Q9KGS8
T1SE-97	I	Rhizobium leguminosarum	Rhizobiocin RzcA	Q9LAE6
T1SE-98	I	Pseudomonas fluorescens	Heme-binding protein	Q9RHT3
T1SE-99	I	Agrobacterium tumefaciens	rhizobiocin/RTX toxin	KEY53100.1
T1SE-100	I	Proteus vulgaris	Hemolysin, plasmid	A0A0G4Q7T4
T1SE-101	I	Aggregatibacter actinomycetemcomitans|Actinobacillus actinomycetemcomitan	Leukotoxin	P16462
T1SE-102	I	Enterococcus faecalis	CylL	Q7B9F5
T1SE-103	I	Bacillus subtilis	Lantibiotic subtilin	P10946
T1SE-104	I	Lactococcus lactis	Lantibiotic nisin-A	P13068
T1SE-105	I	Staphylococcus epidermidis	Lantibiotic epidermin	P08136
T1SE-106	I	Pediococcus acidilactici	Bacteriocin pediocin PA-1	P29430
T1SE-107	I	Lactococcus lactis	Bacteriocin lactococcin-A	P0A313
T1SE-108	I	Lactococcus lactis	Bacteriocin lactococcin-G subunit beta	P36962
T1SE-109	I	Moraxella bovis	Cytotoxin	Q93GI2
T1SE-110	I	Actinobacillus equuli	AqxA	Q8KWZ9
T1SE-111	I	Vibrio vulnificus	RTX toxin RtxA	A7DV97
T1SE-112	I	Vibrio anguillarum	RTX toxin RtxA	A0A290PLC2
T1SE-113	I	Vibrio cholerae	Leukotoxi	AWB74152.1
T1SE-114	I	Bradyrhizobium elkanii	2-aminoethylphosphonate--pyruvate transaminase	Q93HS5
T1SE-115	I	Campylobacter rectus	S-layer protein	O30524
T1SE-116	I	Campylobacter rectus	S-layer-RTX protein	Q9ZIB3
T1SE-117	I	Campylobacter rectus	S-layer-RTX protein	Q9ZIB5
T1SE-118	I	Phormidium uncinatum	Oscillin	O51813
T1SE-119	I	Azotobacter vinelandii	Mannuronan C5-epimerase AlgE2	Q44495
T1SE-120	I	Azotobacter vinelandii	Mannuronan C5-epimerase AlgE3	Q44496
T1SE-121	I	Xylella fastidiosa	Hemolysin III protein	Q9PGX3
T1SE-122	I	Xylella fastidiosa	Gamma-glutamyltranspeptidase	Q9PEP4
T1SE-123	I	Xylella fastidiosa	Uncharacterized protein	Q9PDU9
T1SE-124	I	Xylella fastidiosa	Methylenetetrahydrofolate reductase	Q87EA5
T1SE-125	I	Xylella fastidiosa	Putative membrane protein insertion efficiency factor	Q87EM1
T1SE-126	I	Xylella fastidiosa	Hemolysin-type calcium binding protein	Q87EK2
T1SE-127	I	Xylella fastidiosa	Colicin V	Q9PGN6
T1SE-128	I	Pseudomonas chlororaphis	Polyurethanase B	Q9R9H2
T2SE-1	II	Pseudomonas aeruginosa	lipase LipC	AAG08198.1
T2SE-2	II	Pseudomonas aeruginosa	alkaline phosphatase	AAG06684.1
T2SE-3	II	Pseudomonas aeruginosa	aminopeptidase	NP_251629.1
T2SE-4	II	Pseudomonas aeruginosa	arachidonate 15-lipoxygenase	NP_249860.1
T2SE-5	II	Pseudomonas aeruginosa	hypothetical protein PA2377	NP_251067.1
T2SE-6	II	Pseudomonas aeruginosa	extracelullar DNA degradation protein EddA	NP_252599.1
T2SE-7	II	Pseudomonas aeruginosa	hypothetical protein PA4140	NP_252829.1
T2SE-8	II	Pseudomonas aeruginosa	hypothetical protein PA2783	NP_251473.1
T2SE-9	II	Pseudomonas aeruginosa	glycerophosphoryl diester phosphodiesterase	NP_249038.1
T2SE-10	II	Pseudomonas aeruginosa	hypothetical protein PA0689	NP_249380.1
T2SE-11	II	Pseudomonas aeruginosa	hypothetical protein PA14_55410	YP_792606.1
T2SE-12	II	Pseudomonas aeruginosa	N-acetylglucosamine-binding protein A	YP_001346803.1
T2SE-13	II	Legionella pneumophila	glycerophospholipid:cholesterol acyltransferase	AAW66486.1
T2SE-14	II	Legionella pneumophila	Uncharacterized protein	Q5ZVQ5
T2SE-15	II	Legionella pneumophila	type II secretion system effector ProA partial	CCC42092.1
T2SE-16	II	Legionella pneumophila	ribonuclease T2 family protein	YP_096843.1
T2SE-17	II	Legionella pneumophila	Uncharacterized protein	Q5ZS97
T2SE-18	II	Legionella pneumophila	hypothetical protein lpg2999	YP_096991.1
T2SE-19	II	Legionella pneumophila	putative bifunctional chitinase/lysozyme precursor	AMV15035.1
T2SE-20	II	Legionella pneumophila	major acid phosphatase	AAG59860.1
T2SE-21	II	Legionella pneumophila	lysophospholipase A	AAN63820.1
T2SE-22	II	Legionella pneumophila	putative phospholipase C	AAM73854.1
T2SE-23	II	Legionella pneumophila	cellulase family glycosylhydrolase	WP_010947635.1
T2SE-24	II	Legionella pneumophila	DUF1566 domain-containing protein	WP_010948344.1
T2SE-25	II	Legionella pneumophila	hypothetical protein	WP_010947535.1
T2SE-26	II	Legionella pneumophila	hypothetical protein	WP_010946609.1
T2SE-27	II	Legionella pneumophila	Lpg0189 family type II secretion system effector	WP_010945950.1
T2SE-28	II	Legionella pneumophila	DUF4785 family protein	WP_010946691.1
T2SE-29	II	Legionella pneumophila	N-acetylmuramoyl-L-alanine amidase	WP_010946025.1
T2SE-30	II	Legionella pneumophila	VirK family protein	WP_010947558.1
T2SE-31	II	Legionella pneumophila	hypothetical protein lpp0489	CAH11637.1
T2SE-32	II	Yersinia enterocolitica	ChiY protein	CAC83040.2
T2SE-33	II	Escherichia coli	Probable bifunctional chitinase/lysozyme	P13656.2
T2SE-34	II	Escherichia coli	putative secreted and surface-associated lipoprotein mucinase	YP_026189.1
T2SE-35	II	Escherichia coli	heat-labile enterotoxin A chain precursor (lt-a porcine) (ltp-a) (plasmid)	CBJ04426.1
T2SE-36	II	Pseudoalteromonas ruthenica	haloprotease CPI	CAR94714.1
T2SE-37	II	Acinetobacter baumannii	lipase	ABW70205.1
T2SE-38	II	Acinetobacter baumannii	hypothetical protein A1S_3473 (plasmid)	ABO13862.1
T2SE-39	II	Acinetobacter nosocomialis	metallopeptidase	ERL68477.1
T2SE-40	II	Acinetobacter nosocomialis	alpha/beta hydrolase	ERL68190.1
T2SE-41	II	Aeromonas hydrophila	Aerolysin	P09167.2
T2SE-42	II	Burkholderia pseudomallei	serine carboxypeptidase family protein	ABN81427.1
T2SE-43	II	Burkholderia pseudomallei	conserved hypothetical protein	ABN84437.1
T2SE-44	II	Burkholderia pseudomallei	non-hemolytic phospholipase C	ABN81562.1
T2SE-45	II	Vibrio cholerae	cholera enterotoxin subunit B	NP_231099.1
T2SE-46	II	Vibrio cholerae	Hemagglutinin/proteinase	P24153.1
T2SE-47	II	Vibrio cholerae	exo-alpha-sialidase	WP_001889713.1
T2SE-48	II	Vibrio cholerae	haemolysin	AAF96131.1
T2SE-49	II	Vibrio cholerae	N-acetylglucosamine-binding protein A	NP_233197.1
T2SE-50	II	Vibrio cholerae	leucine aminopeptidase-like protein	NP_233198.1
T2SE-51	II	Vibrio cholerae	aminopeptidase	NP_233199.1
T2SE-52	II	Vibrio cholerae	hemolysin-like protein	NP_230577.1
T2SE-53	II	Vibrio cholerae	serine protease putative	AAF96701.1
T2SE-54	II	Vibrio cholerae	trypsin putative	AAF94359.1
T2SE-55	II	Vibrio cholerae	serine protease	NP_231286.1
T2SE-56	II	Vibrio cholerae	TagA-related protein	AAF96061.1
T2SE-57	II	Vibrio cholerae	chitinase	AAF95100.1
T2SE-58	II	Vibrio cholerae	chitinase	AAF95941.1
T2SE-59	II	Vibrio cholerae	chitin oligosaccharide deacetylase	WP_001881046.1
T2SE-60	II	Vibrio cholerae	chitinase putative	AAF93934.1
T2SE-61	II	Vibrio cholerae	lytic polysaccharide monooxygenase	WP_001882986.1
T2SE-62	II	Vibrio cholerae	hypothetical protein VC_A0738	AAF96637.1
T2SE-63	II	Vibrio cholerae	lipoprotein putative	AAF95442.1
T2SE-64	II	Vibrio cholerae	PrtV	WP_002033169.1
T2SE-65	II	Pectobacterium carotovorum	endopolygalacturonase	CAA35998.1
T2SE-66	II	Dickeya chrysanthemi	pectate lyase	CAA47821.1
T2SE-67	II	Dickeya chrysanthemi	Chain C Cellulase Cel5 From Erwinia Chrysanthemi A Family Gh 5-2 Enzyme	PDB:1EGZ
T2SE-68	II	Dickeya dadantii	pectate lyase	ADM98893.1
T3SE-1	III	Pseudomonas amygdali	Peptidase C55	A0FDW2
T3SE-2	III	Aeromonas veronii	AexU	A0FKE5
T3SE-3	III	Yersinia enterocolitica	Serine rich protein	A1JQ83
T3SE-4	III	Yersinia enterocolitica	Cysteine protease yopT1	A1JU65
T3SE-5	III	Yersinia enterocolitica	Yop proteins translocation protein X	A1JU78
T3SE-6	III	Yersinia enterocolitica	Uncharacterized protein	A1JUA6
T3SE-7	III	Yersinia enterocolitica	Putative outer membrane virulence protein	A1JUA9
T3SE-8	III	Escherichia coli	NleA1 protein	A1KWP2
T3SE-9	III	Escherichia coli	NleA6-2 protein	A1KWP8
T3SE-10	III	Escherichia coli	NleA9 protein	A1KWQ2
T3SE-11	III	Pseudomonas savastanoi	AvrPphF protein	A2BCU8
T3SE-12	III	Pantoea agglomerans	HsvG virulence protein	A2I8A1
T3SE-13	III	Pantoea agglomerans	HsvB type III effector	A2I8A2
T3SE-14	III	Burkholderia mallei	Effector protein BipC	A2S1Q1
T3SE-15	III	Burkholderia mallei	Translocator protein BipD	A2S1Q3
T3SE-16	III	Burkholderia mallei	Guanine nucleotide exchange factor BopE	A2S1Q7
T3SE-17	III	Burkholderia mallei	Effector protein BopA	A2S1Q9
T3SE-18	III	Pseudomonas syringae	HopI1	A3QR00
T3SE-19	III	Escherichia coli	Tir-cytoskeleton coupling protein	A4PDT6
T3SE-20	III	Salmonella arizonae	Uncharacterized protein	A9MG90
T3SE-21	III	Salmonella arizonae	Deubiquitinase SseL	A9MJD1
T3SE-22	III	Yersinia pestis	Virulence-associated V antigen	A9R9H4
T3SE-23	III	Escherichia coli	Non-LEE-encoded effector NleG	A9ZNE9
T3SE-24	III	Escherichia coli	Non-LEE-encoded effector EspJ	A9ZNF2
T3SE-25	III	Chlamydia trachomatis	Inclusion membrane protein D	B0B9M3
T3SE-26	III	Chlamydia trachomatis	Inclusion membrane protein E	B0B9M4
T3SE-27	III	Chlamydia trachomatis	Inclusion membrane protein F	B0B9M5
T3SE-28	III	Shigella boydii	OspC3	B2TSV7
T3SE-29	III	Escherichia coli	T3SS secreted effector EspM-homolog	B3Y1A0
T3SE-30	III	Salmonella newport	ubiquitin-protein ligase SopA	B4SX34
T3SE-31	III	Salmonella agona	Secreted effector protein	B5F5S8
T3SE-32	III	Salmonella gallinarum	Type III secretion system, secreted effector protein (SopE)	B5R8S6
T3SE-33	III	Escherichia coli	T3SS secreted effector EspG homolog	B7UH72
T3SE-34	III	Escherichia coli	T3SS secreted effector EspL homolog	B7UI20
T3SE-35	III	Escherichia coli	T3SS secreted effector NleB homolog	B7UI21
T3SE-36	III	Escherichia coli	Translocon EspA	B7UM94
T3SE-37	III	Escherichia coli	LEE-encoded effector Map	B7UMA0
T3SE-38	III	Escherichia coli	LEE-encoded effector EspG	B7UMC8
T3SE-39	III	Escherichia coli	Uncharacterized protein	B7UMR0
T3SE-40	III	Escherichia coli	T3SS secreted effector NleI/NleG homolog	B7UNX2
T3SE-41	III	Escherichia coli	T3SS secreted effector NleC homolog	B7UNX4
T3SE-42	III	Escherichia coli	T3SS secreted effector NleH homolog	B7UR62
T3SE-43	III	Vibrio parahaemolyticus	Putative type III secretion system effector protein VopL	B9A807
T3SE-44	III	Vibrio parahaemolyticus	Putative type III secretion system effector protein VopC	B9A810
T3SE-45	III	Ralstonia solanacearum	Type III effector protein	C0SPP7
T3SE-46	III	Ralstonia solanacearum	Type III effector protein	C0SPQ0
T3SE-47	III	Ralstonia solanacearum	Type III effector protein	C0SPQ1
T3SE-48	III	Ralstonia solanacearum	Type III effector protein	C0SPQ3
T3SE-49	III	Ralstonia solanacearum	Hrp-secreted outer protein	C0SPQ6
T3SE-50	III	Bradyrhizobium elkanii	NopC protein	C4PL71
T3SE-51	III	Bradyrhizobium elkanii	NopA protein	C4PL72
T3SE-52	III	Bradyrhizobium elkanii	NopM protein	C4PL85
T3SE-53	III	Vibrio cholerae	VopF	C5IZN1
T3SE-54	III	Pseudomonas syringae	AvrE1	C8BNV1
T3SE-55	III	Pseudomonas syringae	HopM1	C8BNW8
T3SE-56	III	Pseudomonas syringae	ExoU	C8BNX0
T3SE-57	III	Escherichia coli	T3SS effector EspZ	K4XZX3
T3SE-58	III	Edwardsiella tarda	Type III secretion system effector protein D	D0ZDK9
T3SE-59	III	Salmonella typhimurium	Secreted effector protein SteB	D0ZI38
T3SE-60	III	Salmonella typhimurium	Secreted effector kinase SteC	D0ZIB5
T3SE-61	III	Salmonella typhimurium	E3 ubiquitin-protein ligase sspH2	D0ZPH9
T3SE-62	III	Salmonella typhimurium	E3 ubiquitin-protein ligase SlrP	D0ZRB2
T3SE-63	III	Salmonella typhimurium	E3 ubiquitin-protein ligase SspH1	D0ZVG2
T3SE-64	III	Salmonella typhimurium	Secreted effector protein SteA	D0ZXR5
T3SE-65	III	Bordetella pertussis	Transposase	D1MWR4
T3SE-66	III	Shigella flexneri	OspB probably secreted by the Mxi-Spa machinery	D2AJ46
T3SE-67	III	Shigella flexneri	OspD2 probably secreted by the Mxi-Spa machinery	D2AJ54
T3SE-68	III	Shigella flexneri	OspD1 probably secreted by the Mxi-Spa machinery	D2AJ70
T3SE-69	III	Shigella flexneri	IpaA secreted by the Mxi-Spa machinery, modulates entry of bacteria into epithelial cells	D2AJI2
T3SE-70	III	Shigella flexneri	Protein kinase OspG	D2AJU3
T3SE-71	III	Citrobacter rodentium	T3SS effector protein EspT	D2TI15
T3SE-72	III	Citrobacter rodentium	T3SS effector protein EspS	D2TJZ3
T3SE-73	III	Citrobacter rodentium	Putative T3SS effector protein NleG1	D2TK72
T3SE-74	III	Citrobacter rodentium	T3SS effector protein EspF	D2TKD7
T3SE-75	III	Citrobacter rodentium	T3SS effector protein EspB	D2TKE1
T3SE-76	III	Citrobacter rodentium	T3SS translocator protein EspD	D2TKE2
T3SE-77	III	Citrobacter rodentium	T3SS effector protein EspH	D2TKF1
T3SE-78	III	Citrobacter rodentium	GrlA global regulator of LEE activator	D2TKG4
T3SE-79	III	Citrobacter rodentium	GrlR global regulator of LEE repressor	D2TKG5
T3SE-80	III	Citrobacter rodentium	Ler transcriptional regulator	D2TKH5
T3SE-81	III	Citrobacter rodentium	T3SS effector protein NleD	D2TML3
T3SE-82	III	Citrobacter rodentium	Conserved hypothetical prophage protein	D2TRA0
T3SE-83	III	Citrobacter rodentium	T3SS effector protein NleF	D2TRX8
T3SE-84	III	Citrobacter rodentium	T3SS effector protein NleE	D2TT38
T3SE-85	III	Citrobacter rodentium	Putative T3SS effector protein EspX7	D2TTX7
T3SE-86	III	Arsenophonus nasoniae	Type III secretion effector protein SipA	D2TZ31
T3SE-87	III	Arsenophonus nasoniae	Type III secretion effector protein IpaD, SipD, SspD, YopB	D2TZ32
T3SE-88	III	Arsenophonus nasoniae	Type III secretion effector protein SipB	D2TZ34
T3SE-89	III	Arsenophonus nasoniae	Type III secreted effector protein YopN,Yop4b,LcrE,InvE	D2TZV2
T3SE-90	III	Erwinia amylovora	virulence protein ORFB	D4HVP7
T3SE-91	III	Erwinia amylovora	Putative avirulence protein DspE (DspA)	D4HVQ0
T3SE-92	III	Erwinia amylovora	Type III effector HopAK1	D4HWC7
T3SE-93	III	Erwinia amylovora	Probable cysteine protease avirulence protein avrPpiC2	D4HWL8
T3SE-94	III	Erwinia amylovora	Cysteine protease avirulence protein avrRpt2	D4I1J6
T3SE-95	III	Xanthomonas fuscans	Type III secretion system effector protei	D4T570
T3SE-96	III	Xanthomonas citri	Avirulence protein	A0A2R2WFH5
T3SE-97	III	Xanthomonas citri	Type III secretion system effector protein	D4TBP8
T3SE-98	III	Ralstonia solanacearum	Putative type III effector, AWR3	D8P480
T3SE-99	III	Ralstonia solanacearum	AWR5 type III effector protein	D8P4R3
T3SE-100	III	Salmonella typhimurium	Cell invasion protein sipA	E1WAC6
T3SE-101	III	Pseudomonas amygdali	HopBB1	E5G0U5
T3SE-102	III	Pseudomonas savastanoi	Type III effector HopH1	E7PP21
T3SE-103	III	Pseudomonas coronafaciens	Type III effector HopY1	A0A3M3D8Y0
T3SE-104	III	Pseudomonas coronafaciens	Type III effector HopAG1	A0A0P9UWK9
T3SE-105	III	Pseudomonas amygdali	Type III effector protein AvrE1	A0A2S4IJ75
T3SE-106	III	Pseudomonas amygdali	Type III effector HopA1	A0A2S4I4K0
T3SE-107	III	Pseudomonas amygdali	Type III effector HopAU1	A0A3M2WSV6
T3SE-108	III	Pseudomonas syringae	Type III effector HopA1	F3G1H5
T3SE-109	III	Pseudomonas amygdali	Type III effector HopI1	F3ICX9
T3SE-110	III	Pseudomonas amygdali	Type III effector HopA1	F3IJ53
T3SE-111	III	Pseudomonas amygdali	Type III effector HopT1-2	F3IP82
T3SE-112	III	Xanthomonas campestris	Outer protein D	G9L9K6
T3SE-113	III	Xanthomonas oryzae	T3SS effector	H6UWS2
T3SE-114	III	Salmonella typhimurium	Secretion system effector	H9L446
T3SE-115	III	Salmonella typhimurium	Salmonella plasmid virulence: hydrophilic protein	H9L477
T3SE-116	III	Salmonella typhimurium	Secretion system effector	H9L486
T3SE-117	III	Chlamydia trachomatis	Uncharacterised protein	K0GGG6
T3SE-118	III	Pseudomonas avellanae	Type III effector HopAH2-2	A0A3M5TYK5
T3SE-119	III	Pseudomonas avellanae	Uncharacterized protein	A0A3M5TXA8
T3SE-120	III	Pseudomonas avellanae	HopO1-3	A0A3M5TK21
T3SE-121	III	Pseudomonas syringae	Type III effector HopAI1	A0A0P9NJA0
T3SE-122	III	Pseudomonas syringae	Type III effector HopBF1	A0A2S4J8L5
T3SE-123	III	Pseudomonas aeruginosa	PopB	O30529
T3SE-124	III	Chlamydia caviae	Inclusion membrane protein C	O30783
T3SE-125	III	Salmonella typhimurium	Inositol phosphate phosphatase SopB	O30916
T3SE-126	III	Pseudomonas aeruginosa	ExoU	O34208
T3SE-127	III	Chlamydia trachomatis	Inclusion membrane protein A	P0DPS5
T3SE-128	III	Chlamydia trachomatis	Uncharacterized protein	O84056
T3SE-129	III	Chlamydia trachomatis	Uncharacterized protein	O84085
T3SE-130	III	Chlamydia trachomatis	Uncharacterized protein	O84107
T3SE-131	III	Chlamydia trachomatis	Inclusion membrane protein G	P0DPS6
T3SE-132	III	Chlamydia trachomatis	Uncharacterized protein	O84144
T3SE-133	III	Chlamydia trachomatis	Uncharacterized protein	O84163
T3SE-134	III	Chlamydia trachomatis	Uncharacterized protein	O84226
T3SE-135	III	Chlamydia trachomatis	Uncharacterized protein	O84232
T3SE-136	III	Chlamydia trachomatis	Inclusion Membrane Protein B	O84235
T3SE-137	III	Chlamydia trachomatis	Inclusion Membrane Protein C	O84236
T3SE-138	III	Chlamydia trachomatis	Uncharacterized protein CT_288	O84290
T3SE-139	III	Chlamydia trachomatis	Uncharacterized protein	O84342
T3SE-140	III	Chlamydia trachomatis	Pyruvoyl-dependent arginine decarboxylase AaxB	O84378
T3SE-141	III	Chlamydia trachomatis	UPF0158 protein CT_429	O84436
T3SE-142	III	Chlamydia trachomatis	Sulfur-rich protein, serovar D	O84449
T3SE-143	III	Chlamydia trachomatis	Translocated actin-recruiting phosphoprotein	O84462
T3SE-144	III	Chlamydia trachomatis	Uncharacterized protein	O84534
T3SE-145	III	Chlamydia trachomatis	Uncharacterized protein	O84554
T3SE-146	III	Chlamydia trachomatis	Uncharacterized protein	O84616
T3SE-147	III	Chlamydia trachomatis	Uncharacterized protein	O84623
T3SE-148	III	Chlamydia trachomatis	Uncharacterized protein	O84625
T3SE-149	III	Chlamydia trachomatis	Uncharacterized protein	O84626
T3SE-150	III	Chlamydia trachomatis	Uncharacterized protein	O84648
T3SE-151	III	Chlamydia trachomatis	Uncharacterized protein	O84700
T3SE-152	III	Chlamydia trachomatis	Uncharacterized protein	O84718
T3SE-153	III	Chlamydia trachomatis	Uncharacterized protein	O84723
T3SE-154	III	Chlamydia trachomatis	Metal dependent hydrolase	O84743
T3SE-155	III	Chlamydia trachomatis	Uncharacterized protein	O84854
T3SE-156	III	Chlamydia trachomatis	Uncharacterized protein	O84855
T3SE-157	III	Chlamydia trachomatis	Uncharacterized protein	O84856
T3SE-158	III	Chlamydia trachomatis	Uncharacterized protein	O84869
T3SE-159	III	Chlamydia trachomatis	Uncharacterized protein	O84871
T3SE-160	III	Chlamydia trachomatis	Uncharacterized protein CT_875	O84883
T3SE-161	III	Salmonella typhimurium	Type III secretion system chaperone SseA	O84944
T3SE-162	III	Salmonella typhimurium	Secreted effector protein SseC	O84947
T3SE-163	III	Pseudomonas aeruginosa	Adenylate cyclase	O85345
T3SE-164	III	Pantoea agglomerans	PthG	O85666
T3SE-165	III	Pseudomonas syringae	Hrp type III secreted protein	O87327
T3SE-166	III	Shigella flexneri	Surface presentation of antigens protein SpaN	P0A1K5
T3SE-167	III	Salmonella typhimurium	MAPK phosphothreonine lyase	P0A2M9
T3SE-168	III	Escherichia coli	Methionine aminopeptidase	P0AE20
T3SE-169	III	Salmonella typhimurium	Cell invasion protein SipC	P0CL47
T3SE-170	III	Salmonella typhimurium	Salmonella pathogenicity island 2 protein C	P0CZ04
T3SE-171	III	Pseudomonas savastanoi	Avirulence protein A	P11437
T3SE-172	III	Pseudomonas savastanoi	Avirulence protein B	P13835
T3SE-173	III	Xanthomonas euvesicatoria	Avirulence protein AvrBs3	P14727
T3SE-174	III	Shigella flexneri	Invasin IpaB	P18011
T3SE-175	III	Shigella flexneri	Invasin IpaC	P18012
T3SE-176	III	Shigella flexneri	Invasin IpaD	P18013
T3SE-177	III	Yersinia enterocolitica	Uncharacterized 12.2 kDa protein in lcrE 5'region	P21211
T3SE-178	III	Yersinia enterocolitica	Protein YopQ	P27474
T3SE-179	III	Listeria monocytogenes	Superoxide dismutase [Mn]	P28764
T3SE-180	III	Yersinia pseudotuberculosis	Effector protein YopJ	P31498
T3SE-181	III	Shigella flexneri	Virulence protein IcsB	P33546
T3SE-182	III	Shigella flexneri	Protein IpgB	P33548
T3SE-183	III	Yersinia enterocolitica	Protein YopB	P37131
T3SE-184	III	Yersinia enterocolitica	Protein YopD	P37132
T3SE-185	III	Yersinia pseudotuberculosis	Yop proteins translocation protein Q	P40296
T3SE-186	III	Salmonella typhimurium	Surface presentation of antigens protein SpaN	P40613
T3SE-187	III	Salmonella typhimurium	Surface presentation of antigens protein SpaO	P40699
T3SE-188	III	Salmonella typhimurium	Secreted effector protein SopD	P40722
T3SE-189	III	Rhizobium sp.	Probable E3 ubiquitin-protein ligase NGR_a03640	P55456
T3SE-190	III	Sinorhizobium fredii	Uncharacterized protein y4lO	P55555
T3SE-191	III	Sinorhizobium fredii	Nodulation outer protein L	P55704
T3SE-192	III	Sinorhizobium fredii	Effector protein NopP	P55724
T3SE-193	III	Sinorhizobium fredii	Putative cysteine protease YopT-like y4zC	P55730
T3SE-194	III	Yersinia pestis	Yop proteins translocation protein H	P68590
T3SE-195	III	Yersinia pestis	Yop proteins translocation protein M	P69978
T3SE-196	III	Salmonella typhi	Secreted effector protein SptP	P74851
T3SE-197	III	Erwinia amylovora	Harpin HrpN	Q01099
T3SE-198	III	Shigella flexneri	Protein MxiC	Q04640
T3SE-199	III	Yersinia pseudotuberculosis	Protein kinase YpkA	Q05608
T3SE-200	III	Shigella flexneri	Inositol phosphate phosphatase IpgD	Q07566
T3SE-201	III	Pseudomonas syringae	Avirulence protein	Q08242
T3SE-202	III	Pseudomonas syringae	Protein HrmA	Q08370
T3SE-203	III	Xanthomonas euvesicatoria	Avirulence protein AvrRxv	Q08678
T3SE-204	III	Xanthomonas oryzae	PopC	Q156B7
T3SE-205	III	Aeromonas salmonicida	AopH	Q27RI1
T3SE-206	III	Acidovorax avenae	HrpY	Q2AC60
T3SE-207	III	Sodalis glossinidius	Putative translocation machinery component	Q2NVH6
T3SE-208	III	Effector protein HopAB3	Pseudomonas syringae	Q2QCI9
T3SE-209	III	Burkholderia thailandensis	Translocator protein BipB	Q2T711
T3SE-210	III	Shigella dysenteriae	Cysteine protease-like VirA	Q326N4
T3SE-211	III	Shigella dysenteriae	IpaJ	Q326T5
T3SE-212	III	Xanthomonas campestris	Xanthomonas outer protein N	Q3BRD8
T3SE-213	III	Xanthomonas campestris	Xanthomonas outer protein F2	Q3BRE0
T3SE-214	III	Xanthomonas campestris	Xanthomonas outer protein C	Q3BSU7
T3SE-215	III	Xanthomonas campestris	Xanthomonas outer protein J	Q3BTM6
T3SE-216	III	Xanthomonas campestris	Xanthomonas outer protein P	Q3BW96
T3SE-217	III	Xanthomonas campestris	Xanthomonas outer protein O	Q3BWS7
T3SE-218	III	Xanthomonas campestris	Xanthomonas outer protein X	Q3BY60
T3SE-219	III	Xanthomonas campestris	Xanthomonas outer protein D	Q3BYJ5
T3SE-220	III	Xanthomonas campestris	Xanthomonas outer protein F1	Q3BYL8
T3SE-221	III	Xanthomonas campestris	Avirulence protein AvrBs1	Q3C000
T3SE-222	III	Shigella sonnei	MxiL	Q3YTN8
T3SE-223	III	Chlamydia caviae	Inclusion membrane localised protein	Q46210
T3SE-224	III	Dickeya chrysanthemi	Harpin HrpN	Q47278
T3SE-225	III	Pseudomonas savastanoi	Syringolide biosynthetic protein AvrD1	Q48B68
T3SE-226	III	Pseudomonas savastanoi	Type III effector HopD1	Q48BE0
T3SE-227	III	Edwardsiella tarda	EseB	Q4G4C8
T3SE-228	III	Edwardsiella tarda	EseC	Q4G4D0
T3SE-229	III	Pseudomonas syringae	Effector protein hopAB1	Q4ZMD6
T3SE-230	III	Pseudomonas syringae	Type III effector HopZ3	Q4ZX47
T3SE-231	III	Pseudomonas syringae	Effector protein hopM1	Q4ZX82
T3SE-232	III	Pseudomonas syringae	Type III effector HopJ1	Q4ZXP9
T3SE-233	III	Pseudomonas syringae	Type III effector protein AvrRpm1	Q4ZYH0
T3SE-234	III	Pseudomonas savastanoi	Cysteine protease avirulence protein AvrPphB	Q52430
T3SE-235	III	Pseudomonas savastanoi	Hrp pili protein HrpA	Q52480
T3SE-236	III	Pseudomonas savastanoi	Harpin HrpZ	Q52481
T3SE-237	III	Ralstonia solanacearum	HrpC protein	Q52497
T3SE-238	III	Salmonella typhimurium	Cell invasion protein SipB	Q56019
T3SE-239	III	Salmonella typhimurium	Cell invasion protein SipD	Q56026
T3SE-240	III	Salmonella choleraesuis	Secreted effector protein PipB2	Q57KZ6
T3SE-241	III	Escherichia coli	Translocated intimin receptor	Q58I88
T3SE-242	III	Xanthomonas euvesicatoria	Early chlorosis factor protein	Q5EN61
T3SE-243	III	Aeromonas hydrophila	AopB	Q5XL02
T3SE-244	III	Pseudomonas syringae	Harpin secretion protein HrpW	Q60236
T3SE-245	III	Burkholderia pseudomallei	Uncharacterized protein	Q63K38
T3SE-246	III	Burkholderia pseudomallei	Putative invasion protein	Q63K40
T3SE-247	III	Burkholderia pseudomallei	Uncharacterized protein	Q63K50
T3SE-248	III	Yersinia pseudotuberculosis	YopM putative targeted effector protein	Q663L9
T3SE-249	III	Pseudomonas syringae	Cysteine protease avirulence protein AvrRpt2	Q6LAD6
T3SE-250	III	Vibrio parahaemolyticus	Outer protein J	Q6PLD0
T3SE-251	III	Sodalis glossinidius	YspA	Q6R8C3
T3SE-252	III	Pectobacterium atrosepticum	DspE	Q6RK53
T3SE-253	III	Aeromonas hydrophila	AopB	Q6TLM0
T3SE-254	III	Pseudomonas syringae	Orf34	Q6VE93
T3SE-255	III	Shigella flexneri	IpaH1.4	Q6XVT8
T3SE-256	III	Ralstonia solanacearum	PopP1 protein	Q700V9
T3SE-257	III	Pseudomonas syringae	Effector protein hopD2	Q79LY0
T3SE-258	III	Bradyrhizobium diazoefficiens	Bll1862 protein	Q79UN8
T3SE-259	III	Shigella flexneri	Enterotoxin	Q7BEN0
T3SE-260	III	Salmonella typhimurium	Secreted effector protein SseB	Q7BVH7
T3SE-261	III	Photorhabdus luminescens	Uncharacterized protein	Q7MYD1
T3SE-262	III	Photorhabdus luminescens	Uncharacterized protein	Q7N439
T3SE-263	III	Chromobacterium violaceum	Secretion system effector SseE	Q7NUX3
T3SE-264	III	Chromobacterium violaceum	Uncharacterized protein	Q7P1B7
T3SE-265	III	Pseudomonas syringae	Putative type III effector HolPtoACPsy	Q7PC42
T3SE-266	III	Pseudomonas syringae	Effector protein hopAE1	Q7PC62
T3SE-267	III	Bordetella pertussis	Putative outer protein B	Q7VWI4
T3SE-268	III	Escherichia coli	Cell cycle inhibiting factor	Q7WRZ5
T3SE-269	III	Chlamydophila caviae	Uncharacterized protein	Q824H6
T3SE-270	III	Xanthomonas axonopodis	HpaG	Q83XF9
T3SE-271	III	Pseudomonas syringae	Uncharacterized protein	Q83YN7
T3SE-272	III	Bordetella pertussis	Outer protein D	Q84CS5
T3SE-273	III	Bordetella pertussis	BopN protein	Q84CS9
T3SE-274	III	Yersinia enterocolitica	Yop effector YopM	Q84GT9
T3SE-275	III	Vibrio parahaemolyticus	Uncharacterized protein	Q87GE5
T3SE-276	III	Vibrio parahaemolyticus	Uncharacterized protein	Q87GF9
T3SE-277	III	Vibrio parahaemolyticus	Putative exoenzyme T	Q87GI9
T3SE-278	III	Vibrio parahaemolyticus	Adenosine monophosphate-protein transferase VopS	Q87P32
T3SE-279	III	Vibrio parahaemolyticus	Uncharacterized protein	Q87P35
T3SE-280	III	Vibrio parahaemolyticus	Uncharacterized protein	Q87P38
T3SE-281	III	Pseudomonas syringae	HopAN1 protein	Q87V79
T3SE-282	III	Pseudomonas syringae	Type III effector HopG1	Q87W42
T3SE-283	III	Pseudomonas syringae	Type III effector HopV1	Q87W46
T3SE-284	III	Pseudomonas syringae	Type III effector HopAA1-2	Q87W48
T3SE-285	III	Pseudomonas syringae	Effector protein hopAD1	Q87W65
T3SE-286	III	Pseudomonas syringae	Type III effector HopS1	Q87WF4
T3SE-287	III	Pseudomonas syringae	Type III effector HopS2	Q87WG2
T3SE-288	III	Pseudomonas syringae	Type III effector HopE1	Q87X57
T3SE-289	III	Pseudomonas syringae	Type III helper protein HopAK1	Q87XS5
T3SE-290	III	Pseudomonas syringae	HopL1 protein	Q881L7
T3SE-291	III	Pseudomonas syringae	Type III helper protein HopP1	Q882F0
T3SE-292	III	Pseudomonas syringae	Type III effector HopAF1	Q886L1
T3SE-293	III	Pseudomonas syringae	Type III secretion protein hrcQa	Q887B7
T3SE-294	III	Pseudomonas syringae	Type III effector HopR1	Q888Y1
T3SE-295	III	Pseudomonas syringae	Type III effector HopQ1-1	Q888Y7
T3SE-296	III	Pseudomonas syringae	Type III helper protein HopAJ1	Q889A9
T3SE-297	III	Pseudomonas syringae	Type III effector HopAS1	Q88AB8
T3SE-298	III	Pseudomonas syringae	Type III effector HopO1-1	Q88BP8
T3SE-299	III	Pseudomonas syringae	Type III effector HopX1	Q88BQ2
T3SE-300	III	Bradyrhizobium diazoefficiens	Nodulation protein N	Q89N83
T3SE-301	III	Bradyrhizobium diazoefficiens	Blr1904 protein	Q89TL5
T3SE-302	III	Bradyrhizobium diazoefficiens	Nodulation protein	Q89TP9
T3SE-303	III	Bradyrhizobium diazoefficiens	Blr1693 protein	Q89TT5
T3SE-304	III	Bradyrhizobium diazoefficiens	Blr1656 protein	Q89TW7
T3SE-305	III	Bradyrhizobium diazoefficiens	Blr1649 protein	Q89TX4
T3SE-306	III	Pseudomonas savastanoi	Effector protein hopAB1	Q8RK09
T3SE-307	III	Pseudomonas syringae	Type III effector HopI1	Q8RP09
T3SE-308	III	Pseudomonas syringae	Effector protein hopW1-1	Q8RP17
T3SE-309	III	Pseudomonas syringae	Effector protein HopAB2	Q8RSY1
T3SE-310	III	Pseudomonas fluorescens	Putative type III secreted protein	Q8VPK4
T3SE-311	III	Escherichia coli	Uncharacterized protein	Q8X782
T3SE-312	III	Ralstonia solanacearum	Putative type III effector protein	Q8XQE6
T3SE-313	III	Ralstonia solanacearum	Type III effector protein awr1	Q8XTK9
T3SE-314	III	Ralstonia solanacearum	TAL effector protein Brg11	Q8XYE3
T3SE-315	III	Ralstonia solanacearum	Type III effector protein popp2	Q8Y125
T3SE-316	III	Salmonella typhimurium	Putative inner membrane protein	Q8ZMI3
T3SE-317	III	Salmonella typhimurium	Gifsy-1 prophage protein	Q8ZMY7
T3SE-318	III	Salmonella typhimurium	Gifsy-1 prophage leucine-rich repeat protein	Q8ZN18
T3SE-319	III	Salmonella typhimurium	Putative cytoplasmic protein	Q8ZNP4
T3SE-320	III	Salmonella typhimurium	Secreted effector protein PipB	Q8ZQ59
T3SE-321	III	Salmonella typhimurium	Secreted effector protein SseI	Q8ZQ79
T3SE-322	III	Salmonella typhimurium	Secreted effector protein sopD2	Q8ZQC8
T3SE-323	III	Aeromonas salmonicida	ADP-ribosyltransferase toxin AexT	Q93Q17
T3SE-324	III	Rhizobium loti	Mlr6361 protein	Q989M4
T3SE-325	III	Rhizobium loti	Mlr8763 protein	Q989P6
T3SE-326	III	Rhizobium loti	Nodulation protein NolX	Q989P8
T3SE-327	III	Rhizobium loti	Mlr6316 protein	Q989R4
T3SE-328	III	Shigella flexneri	IpgB2	Q9AJW7
T3SE-329	III	Bradyrhizobium diazoefficiens	Putative cysteine protease YopT-like blr2058	Q9AMW4
T3SE-330	III	Bradyrhizobium japonicum	ID636	Q9AN16
T3SE-331	III	Pseudomonas syringae	Type III secretion protein HrcQb	Q9F0H3
T3SE-332	III	Pantoea stewartii	WtsE	Q9FCY7
T3SE-333	III	Salmonella typhimurium	Secreted effector protein SseJ	Q9FD10
T3SE-334	III	Pseudomonas aeruginosa	Exoenzyme T	Q9I788
T3SE-335	III	Pseudomonas syringae	Type III effector HopN1	Q9JP32
T3SE-336	III	Escherichia coli	Tir	Q9KWH9
T3SE-337	III	Pseudomonas syringae	HrpK	Q9L6W3
T3SE-338	III	Pseudomonas syringae	Type III effector HopB1	Q9L6W4
T3SE-339	III	Salmonella typhimurium	Putative cytoplasmic protein	Q9L9J3
T3SE-340	III	Salmonella typhimurium	Secreted effector protein SseD	Q9R803
T3SE-341	III	Ralstonia solanacearum	Protein PopA1	Q9RBS0
T3SE-342	III	Ralstonia solanacearum	Protein PopB	Q9RBS1
T3SE-343	III	Ralstonia solanacearum	Protein PopC	Q9RBS2
T3SE-344	III	Bordetella bronchiseptica	Secreted protein 22	Q9REZ7
T3SE-345	III	Chlamydia pneumoniae	Low Calcium Response Protein H	Q9Z6N8
T3SE-346	III	Chlamydia pneumoniae	Translocation protein L	Q9Z780
T3SE-347	III	Chlamydia pneumoniae	Putative uncharacterized protein CPn0821 homolog	Q9Z785
T3SE-348	III	Chlamydia pneumoniae	Uncharacterized protein	Q9Z7E2
T3SE-349	III	Chlamydia pneumoniae	Probable ATP synthase YscN	Q9Z7J8
T3SE-350	III	Chlamydia pneumoniae	Outer membrane secretion protein Q	Q9Z7K3
T3SE-351	III	Chlamydia pneumoniae	Uncharacterized protein	Q9Z7Q6
T3SE-352	III	Chlamydia pneumoniae	CPj0585	Q9Z7W9
T3SE-353	III	Chlamydia pneumoniae	Uncharacterized protein CPn_0572/CP_0177/CPj0572/CpB0594
T3SE-354	III	Chlamydia pneumoniae	Uncharacterized protein	Q9Z861
T3SE-355	III	Chlamydia pneumoniae	Putative membrane protein	Q9Z877
T3SE-356	III	Chlamydia pneumoniae	Laccase domain protein	Q9Z8G9
T3SE-357	III	Chlamydia pneumoniae	Scc1	Q9Z8L3
T3SE-358	III	Chlamydia pneumoniae	Low Calcium Response E	Q9Z8L4
T3SE-359	III	Chlamydia pneumoniae	CPj0308 protein	Q9Z8N0
T3SE-360	III	Chlamydia pneumoniae	Inclusion Membrane Protein C	Q9Z8P6
T3SE-361	III	Chlamydia pneumoniae	Inclusion Membrane Protein B	Q9Z8P7
T3SE-362	III	Chlamydia pneumoniae	Uncharacterized protein CPn_0206/CP_0561/CPj0206/CpB0210	Q9Z8X8
T3SE-363	III	Chlamydia pneumoniae	CPj0186 protein	Q9Z8Z8
T3SE-364	III	Pseudomonas syringae	Type III secretion system effector HopBA1	S3MY93
T3SE-365	III	Pseudomonas syringae	Type III effector HopAH2-1 (Fragment)	A0A656JUW2
T3SE-366	III	Pseudomonas syringae	Type III effector HopAG1	A0A656JXQ0
T3SE-367	III	Pseudomonas syringae	Type III effector HopAA1-1 (Fragment)	A0A656K4D4
T3SE-368	III	Salmonella enterica	SseF	CAA12191.1
T3SE-369	III	Chlamydia trachomatis	low calcium response protein E (TTSS effector protein)	CAP03784.1
T3SE-370	III	Chlamydia trachomatis	serine/threonine protein kinase	WP_009873285.1
T3SE-371	III	Burkholderia Pseudomallei	Chbp, The Cif Homologue	PDB:3EIT
T3SE-372	III	Escherichia coli	non-LEE-encoded type III secreted effector	ACT71547.1
T3SE-373	III	Escherichia coli	escE protein	EKJ11176.1
T3SE-374	III	Yersinia enterocolitica	YscU (plasmid)	NP_052408.1
T3SE-375	III	Sinorhizobium/Ensifer group	nodulation protein NopC	WP_010875097.1
T3SE-376	III	Streptomyces	histidine kinase	WP_030419593.1
T3SE-377	III	Sinorhizobium meliloti]	ExoT	CAA80362.1
T3SE-378	III	Edwardsiella sp.	EspD	AJK93307.1
T3SE-379	III	Salmonella bongori	Chimeric type III secretion system effector protein	CCC30955.1
T3SE-380	III	Borrelia burgdorferi	BapA protein (plasmid)	NP_051245.1
T3SE-381	III	Mycoplasma agalactiae	CDSF	CBH40896.1
T3SE-382	III	Vibrio parahaemolyticus	VPA0450 family T3SS effector inositol phosphatase	WP_005479246.1
T3SE-383	III	Aeromonas salmonicida	AopP (plasmid)	YP_009062872.1
T3SE-384	III	Ralstonia solanacearum	Probable trehalose-6-phosphate synthase (Alpha,alpha-trehalose-phosphate synthase udp-forming) protein	Q8XRV0
T3SE-385	III	Burkholderia pseudomallei	Uncharacterized protein	Q63K45
T3SE-386	III	Xanthomonas campestris	Uncharacterized protein	Q3C018
T3SE-387	III	Ralstonia solanacearum	Type III effector protein	D2YZZ9
T3SE-388	III	Xanthomonas oryzae	Uncharacterized protein	Q5GVH7
T3SE-389	III	Shigella flexneri	tRNA(fMet)-specific endonuclease VapC	Q7BEJ1
T3SE-390	III	Shigella flexneri	Orf, hypothetical	Q7BEG8
T3SE-391	III	Shigella flexneri	Orf, hypothetical	Q9AFT7
T3SE-392	III	Xanthomonas campestris	Uncharacterized protein	Q3BWD5
T3SE-393	III	Salmonella typhimurium	Putative Zn-dependent proteases with possible chaperone function	Q7CPU3
T3SE-394	III	Hyaloperonospora arabidopsidis	RxLR effector candidate (Fragment)	G3C9N9
T3SE-395	III	Bradyrhizobium elkanii	InnB	A0A384VCK8
T3SE-396	III	Xanthomonas campestris	Leucin rich protein	Q8P390
T3SE-397	III	Bradyrhizobium elkanii	BEL2_5	A0A0K0WSG7
T3SE-398	III	Bradyrhizobium sp.	Effector protein NopP	A0A508T046
T3SE-399	III	Rhizoctonia solani	lipase	ELU40828.1
T3SE-400	III	Acidovorax citrulli	hypothetical protein APS58_0500	QCX09454.1
T3SE-401	III	Acidovorax citrulli	hypothetical protein APS58_1000	QCX09914.1
T3SE-402	III	Acidovorax citrulli	hypothetical protein APS58_1448	QCX10339.1
T3SE-403	III	Acidovorax citrulli	hypothetical protein APS58_2974	QCX11767.1
T3SE-404	III	Acidovorax citrulli	hypothetical protein APS58_3297	QCX12068.1
T3SE-405	III	Acidovorax citrulli	hypothetical protein APS58_4095	QCX12800.1
T3SE-406	III	Acidovorax citrulli	hypothetical protein APS58_4116	QCX12820.1
T4SE-1	IV	Agrobacterium rhizogenes	hypothetical protein pRi1724_p169	NP_066749.1
T4SE-2	IV	Agrobacterium rhizogenes	hypothetical protein pRi1724_p001	NP_066581.1
T4SE-3	IV	Agrobacterium rhizogenes	hypothetical protein pTi_142	NP_059814.1
T4SE-4	IV	Agrobacterium rhizogenes	hypothetical protein pTi_148	NP_059820.1
T4SE-5	IV	Agrobacterium tumefaciens	hypothetical protein pTi_152	NP_059824.1
T4SE-6	IV	Agrobacterium tumefaciens	virA/G regulated protein	NP_396506.1
T4SE-7	IV	Agrobacterium tumefaciens	exported virulence protein	NP_396510.1
T4SE-8	IV	Agrobacterium tumefaciens	virA/G regulated protein	NP_396511.1
T4SE-9	IV	Brucella melitensis	ferripyochelin binding protein	NP_539653.1
T4SE-10	IV	Coxiella burnetii	low-affinity inorganic phosphate transporter	NP_819070.1
T4SE-11	IV	Coxiella burnetii	hypothetical protein CBU_0041	NP_819096.1
T4SE-12	IV	Coxiella burnetii	hypothetical protein CBU_0077	NP_819130.1
T4SE-13	IV	Coxiella burnetii	serine/threonine kinase	NP_819221.1
T4SE-14	IV	Coxiella burnetii	hypothetical protein CBU_0295	NP_819338.1
T4SE-15	IV	Coxiella burnetii	hypothetical protein CBU_0410	NP_819448.1
T4SE-16	IV	Coxiella burnetii	hypothetical protein CBU_0425	NP_819463.1
T4SE-17	IV	Coxiella burnetii	ankyrin repeat-containing protein	NP_819484.1
T4SE-18	IV	Coxiella burnetii	hypothetical protein CBU_0635	NP_819665.1
T4SE-19	IV	Coxiella burnetii	ankyrin repeat-containing protein	NP_819802.1
T4SE-20	IV	Coxiella burnetii	hypothetical protein CBU_0794	NP_819814.1
T4SE-21	IV	Coxiella burnetii	ribosomal-protein-S18-alanine acetyltransferase	NP_819821.1
T4SE-22	IV	Coxiella burnetii	hypothetical protein CBU_0881	NP_819899.1
T4SE-23	IV	Coxiella burnetii	hypothetical protein CBU_1217	NP_820212.1
T4SE-24	IV	Coxiella burnetii	hypothetical protein CBU_1425	NP_820409.1
T4SE-25	IV	Coxiella burnetii	hypothetical protein CBU_1457	NP_820440.1
T4SE-26	IV	Coxiella burnetii	hypothetical protein CBU_1460	NP_820443.1
T4SE-27	IV	Coxiella burnetii	hypothetical protein CBU_1543	NP_820526.1
T4SE-28	IV	Coxiella burnetii	hypothetical protein CBU_1556	NP_820539.1
T4SE-29	IV	Coxiella burnetii	hypothetical protein CBU_1569	NP_820552.1
T4SE-30	IV	Coxiella burnetii	hypothetical protein CBU_1636	NP_820618.1
T4SE-31	IV	Coxiella burnetii	hypothetical protein CBU_1751	NP_820731.1
T4SE-32	IV	Coxiella burnetii	alpha/beta hydrolase	NP_820749.1
T4SE-33	IV	Coxiella burnetii	hypothetical protein CBU_1823	NP_820802.1
T4SE-34	IV	Coxiella burnetii	hypothetical protein CBU_1825	NP_820804.1
T4SE-35	IV	Coxiella burnetii	Fic family protein	NP_821048.1
T4SE-36	IV	Bordetella pertussis	ptxA gene product	NP_882282.1
T4SE-37	IV	Bordetella pertussis	ptxD gene product	NP_882284.1
T4SE-38	IV	Bordetella pertussis	ptxE gene product	NP_882285.1
T4SE-39	IV	Bordetella pertussis	ptxC gene product	NP_882286.1
T4SE-40	IV	Bartonella henselae	unnamed protein product	YP_034066.1
T4SE-41	IV	Bartonella henselae	unnamed protein product	YP_034067.1
T4SE-42	IV	Bartonella henselae	unnamed protein product	YP_034068.1
T4SE-43	IV	Bartonella henselae	unnamed protein product	YP_034069.1
T4SE-44	IV	Legionella pneumophila	unnamed protein product	YP_094067.1
T4SE-45	IV	Legionella pneumophila	legA10 gene product	YP_094093.1
T4SE-46	IV	Legionella pneumophila	unnamed protein product	YP_094100.1
T4SE-47	IV	Legionella pneumophila	unnamed protein product	YP_094134.1
T4SE-48	IV	Legionella pneumophila	unnamed protein product	YP_094135.1
T4SE-49	IV	Legionella pneumophila	unnamed protein product	YP_094144.1
T4SE-50	IV	Legionella pneumophila	unnamed protein product	YP_094150.1
T4SE-51	IV	Legionella pneumophila	vipF gene product	YP_094157.1
T4SE-52	IV	Legionella pneumophila	unnamed protein product	YP_094180.1
T4SE-53	IV	Legionella pneumophila	sdhB gene product	YP_094189.1
T4SE-54	IV	Legionella pneumophila	unnamed protein product	YP_094245.1
T4SE-55	IV	Legionella pneumophila	unnamed protein product	YP_094281.1
T4SE-56	IV	Legionella pneumophila	sidE gene product	YP_094288.1
T4SE-57	IV	Legionella pneumophila	recN gene product	YP_094294.1
T4SE-58	IV	Legionella pneumophila	unnamed protein product	YP_094329.1
T4SE-59	IV	Legionella pneumophila	unnamed protein product	YP_094338.1
T4SE-60	IV	Legionella pneumophila	unnamed protein product	YP_094339.1
T4SE-61	IV	Legionella pneumophila	unnamed protein product	YP_094348.1
T4SE-62	IV	Legionella pneumophila	unnamed protein product	YP_094409.1
T4SE-63	IV	Legionella pneumophila	vipA gene product	YP_094434.1
T4SE-64	IV	Legionella pneumophila	legA11 gene product	YP_094480.1
T4SE-65	IV	Legionella pneumophila	unnamed protein product	YP_094481.1
T4SE-66	IV	Legionella pneumophila	unnamed protein product	YP_094562.1
T4SE-67	IV	Legionella pneumophila	unnamed protein product	YP_094563.1
T4SE-68	IV	Legionella pneumophila	sidA gene product	YP_094657.1
T4SE-69	IV	Legionella pneumophila	unnamed protein product	YP_094670.1
T4SE-70	IV	Legionella pneumophila	unnamed protein product	YP_094678.1
T4SE-71	IV	Legionella pneumophila	legA8 gene product	YP_094731.1
T4SE-72	IV	Legionella pneumophila	unnamed protein product	YP_094732.1
T4SE-73	IV	Legionella pneumophila	unnamed protein product	YP_094932.1
T4SE-74	IV	Legionella pneumophila	unnamed protein product	YP_094974.1
T4SE-75	IV	Legionella pneumophila	unnamed protein product	YP_094997.1
T4SE-76	IV	Legionella pneumophila	unnamed protein product	YP_095002.1
T4SE-77	IV	Legionella pneumophila	unnamed protein product	YP_095134.1
T4SE-78	IV	Legionella pneumophila	unnamed protein product	YP_095153.1
T4SE-79	IV	Legionella pneumophila	unnamed protein product	YP_095154.1
T4SE-80	IV	Legionella pneumophila	unnamed protein product	YP_095177.1
T4SE-81	IV	Legionella pneumophila	unnamed protein product	YP_095178.1
T4SE-82	IV	Legionella pneumophila	unnamed protein product	YP_095181.1
T4SE-83	IV	Legionella pneumophila	unnamed protein product	YP_095191.1
T4SE-84	IV	Legionella pneumophila	unnamed protein product	YP_095258.1
T4SE-85	IV	Legionella pneumophila	unnamed protein product	YP_095303.1
T4SE-86	IV	Legionella pneumophila	unnamed protein product	YP_095320.1
T4SE-87	IV	Legionella pneumophila	sidG gene product	YP_095384.1
T4SE-88	IV	Legionella pneumophila	unnamed protein product	YP_095455.1
T4SE-89	IV	Legionella pneumophila	legK1 gene product	YP_095512.1
T4SE-90	IV	Legionella pneumophila	legC5 gene product	YP_095517.1
T4SE-91	IV	Legionella pneumophila	unnamed protein product	YP_095520.1
T4SE-92	IV	Legionella pneumophila	unnamed protein product	YP_095525.1
T4SE-93	IV	Legionella pneumophila	legC6 gene product	YP_095617.1
T4SE-94	IV	Legionella pneumophila	unnamed protein product	YP_095627.1
T4SE-95	IV	Legionella pneumophila	unnamed protein product	YP_095648.1
T4SE-96	IV	Legionella pneumophila	unnamed protein product	YP_095652.1
T4SE-97	IV	Legionella pneumophila	sidB gene product	YP_095669.1
T4SE-98	IV	Legionella pneumophila	legL3 gene product	YP_095687.1
T4SE-99	IV	Legionella pneumophila	unnamed protein product	YP_095716.1
T4SE-100	IV	Legionella pneumophila	unnamed protein product	YP_095729.1
T4SE-101	IV	Legionella pneumophila	unnamed protein product	YP_095744.1
T4SE-102	IV	Legionella pneumophila	unnamed protein product	YP_095777.1
T4SE-103	IV	Legionella pneumophila	unnamed protein product	YP_095877.1
T4SE-104	IV	Legionella pneumophila	legC2 gene product	YP_095901.1
T4SE-105	IV	Legionella pneumophila	legLC8 gene product	YP_095907.1
T4SE-106	IV	Legionella pneumophila	unnamed protein product	YP_095949.1
T4SE-107	IV	Legionella pneumophila	unnamed protein product	YP_095963.1
T4SE-108	IV	Legionella pneumophila	legLC4 gene product	YP_095964.1
T4SE-109	IV	Legionella pneumophila	unnamed protein product	YP_095965.1
T4SE-110	IV	Legionella pneumophila	sec7 gene product	YP_095966.1
T4SE-111	IV	Legionella pneumophila	legL5 gene product	YP_095974.1
T4SE-112	IV	Legionella pneumophila	unnamed protein product	YP_095976.1
T4SE-113	IV	Legionella pneumophila	unnamed protein product	YP_095978.1
T4SE-114	IV	Legionella pneumophila	unnamed protein product	YP_095979.1
T4SE-115	IV	Legionella pneumophila	unnamed protein product	YP_095980.1
T4SE-116	IV	Legionella pneumophila	unnamed protein product	YP_095981.1
T4SE-117	IV	Legionella pneumophila	unnamed protein product	YP_095982.1
T4SE-118	IV	Legionella pneumophila	unnamed protein product	YP_095985.1
T4SE-119	IV	Legionella pneumophila	unnamed protein product	YP_096168.1
T4SE-120	IV	Legionella pneumophila	unnamed protein product	YP_096169.1
T4SE-121	IV	Legionella pneumophila	unnamed protein product	YP_096179.1
T4SE-122	IV	Legionella pneumophila	legS2 gene product	YP_096188.1
T4SE-123	IV	Legionella pneumophila	unnamed protein product	YP_096212.1
T4SE-124	IV	Legionella pneumophila	unnamed protein product	YP_096228.1
T4SE-125	IV	Legionella pneumophila	unnamed protein product	YP_096260.1
T4SE-126	IV	Legionella pneumophila	legC7 gene product	YP_096307.1
T4SE-127	IV	Legionella pneumophila	unnamed protein product	YP_096336.1
T4SE-128	IV	Legionella pneumophila	unnamed protein product	YP_096337.1
T4SE-129	IV	Legionella pneumophila	sdbC gene product	YP_096399.1
T4SE-130	IV	Legionella pneumophila	unnamed protein product	YP_096414.1
T4SE-131	IV	Legionella pneumophila	unnamed protein product	YP_096415.1
T4SE-132	IV	Legionella pneumophila	unnamed protein product	YP_096417.1
T4SE-133	IV	Legionella pneumophila	unnamed protein product	YP_096418.1
T4SE-134	IV	Legionella pneumophila	unnamed protein product	YP_096419.1
T4SE-135	IV	Legionella pneumophila	unnamed protein product	YP_096430.1
T4SE-136	IV	Legionella pneumophila	unnamed protein product	YP_096441.1
T4SE-137	IV	Legionella pneumophila	unnamed protein product	YP_096471.1
T4SE-138	IV	Legionella pneumophila	sidD gene product	YP_096472.1
T4SE-139	IV	Legionella pneumophila	unnamed protein product	YP_096489.1
T4SE-140	IV	Legionella pneumophila	lepB gene product	YP_096497.1
T4SE-141	IV	Legionella pneumophila	unnamed protein product	YP_096511.1
T4SE-142	IV	Legionella pneumophila	unnamed protein product	YP_096516.1
T4SE-143	IV	Legionella pneumophila	sidC gene product	YP_096518.1
T4SE-144	IV	Legionella pneumophila	unnamed protein product	YP_096530.1
T4SE-145	IV	Legionella pneumophila	unnamed protein product	YP_096534.1
T4SE-146	IV	Legionella pneumophila	unnamed protein product	YP_096536.1
T4SE-147	IV	Legionella pneumophila	sidF gene product	YP_096589.1
T4SE-148	IV	Legionella pneumophila	unnamed protein product	YP_096596.1
T4SE-149	IV	Legionella pneumophila	unnamed protein product	YP_096608.1
T4SE-150	IV	Legionella pneumophila	unnamed protein product	YP_096722.1
T4SE-151	IV	Legionella pneumophila	unnamed protein product	YP_096747.1
T4SE-152	IV	Legionella pneumophila	lepA gene product	YP_096789.1
T4SE-153	IV	Legionella pneumophila	unnamed protein product	YP_096799.1
T4SE-154	IV	Legionella pneumophila	unnamed protein product	YP_096821.1
T4SE-155	IV	Legionella pneumophila	sidH gene product	YP_096824.1
T4SE-156	IV	Legionella pneumophila	legU2 gene product	YP_096825.1
T4SE-157	IV	Legionella pneumophila	vipD gene product	YP_096826.1
T4SE-158	IV	Legionella pneumophila	legC8 gene product	YP_096856.1
T4SE-159	IV	Legionella pneumophila	unnamed protein product	YP_096868.1
T4SE-160	IV	Legionella pneumophila	hypothetical protein lpl2066	YP_127402.1
T4SE-161	IV	Legionella pneumophila	hypothetical protein lpl2481	YP_127810.1
T4SE-162	IV	Anaplasma marginale	hypothetical protein AM185	YP_153570.1
T4SE-163	IV	Anaplasma marginale	hypothetical protein AM470	YP_153762.1
T4SE-164	IV	Anaplasma marginale	ankyrin	YP_153927.1
T4SE-165	IV	Anaplasma marginale	hypothetical protein AM1141	YP_154242.1
T4SE-166	IV	Brucella melitensis	hypothetical protein BAB1_1043	YP_414449.1
T4SE-167	IV	Brucella melitensis	hypothetical protein BAB1_1058	YP_414462.1
T4SE-168	IV	Brucella melitensis	rhomboid-like protein	YP_414661.1
T4SE-169	IV	Brucella melitensis	hypothetical protein BAB1_1652	YP_415003.1
T4SE-170	IV	Brucella melitensis	cAMP-dependent protein kinase	YP_415338.1
T4SE-171	IV	Brucella melitensis	hypothetical protein BAB2_0123	YP_418361.1
T4SE-172	IV	Anaplasma phagocytophilum	ankyrin	YP_505319.1
T4SE-173	IV	Ehrlichia chaffeensis	hypothetical protein ECH_0825	YP_507621.1
T4SE-174	IV	Coxiella burnetii	ankyrin repeat protein	YP_001425340.1
T4SE-175	IV	Coxiella burnetii	ankyrin repeat protein	YP_001423669.1
T4SE-176	IV	Coxiella burnetii	ankyrin repeat protein	YP_001424652.1
T4SE-177	IV	Agrobacterium rhizogenes	rcorf28	YP_001961003.1
T4SE-178	IV	Agrobacterium rhizogenes	rcorf114	YP_001961089.1
T4SE-179	IV	Helicobacter pylori	cytotoxin-associated protein A	YP_002266135.1
T4SE-180	IV	Coxiella burnetii	ankyrin repeat protein	YP_001424477.2
T4SE-181	IV	Coxiella burnetii	ankyrin repeat protein	YP_001425341.2
T4SE-182	IV	Coxiella burnetii	hypothetical membrane spanning protein	YP_002303330.1
T4SE-183	IV	Coxiella burnetii	ankyrin repeat protein	YP_002305652.1
T4SE-184	IV	Coxiella burnetii	ankyrin repeat protein	YP_002306162.1
T4SE-185	IV	Coxiella burnetii	hypothetical protein CBU_0937	NP_819950.2
T4SE-186	IV	Coxiella burnetii	hypothetical protein CBU_1045a	YP_002332980.1
T4SE-187	IV	Coxiella burnetii	hypothetical protein CBU_1314	NP_820305.2
T4SE-188	IV	Coxiella burnetii	hypothetical protein CBU_1379a	YP_002333001.1
T4SE-189	IV	Brucella melitensis	hypothetical protein BMEI1279	NP_540196.1
T4SE-190	IV	Legionella pneumophila	Subversion of eukaryotic traffic protein A	Q5ZU30
T4SE-191	IV	Legionella pneumophila	Putative uncharacterized protein	Q5ZSL2
T4SE-192	IV	Legionella pneumophila	Putative uncharacterized protein	Q5ZSY4
T4SE-193	IV	Legionella pneumophila	Putative uncharacterized protein	Q5ZT91
T4SE-194	IV	Legionella pneumophila	Putative uncharacterized protein	Q5ZYV7
T4SE-195	IV	Legionella pneumophila	Putative uncharacterized protein	Q5ZZ01
T4SE-196	IV	Legionella pneumophila	Putative uncharacterized protein	Q5ZZK2
T4SE-197	IV	Legionella pneumophila	Putative uncharacterized protein	Q5ZSG2
T4SE-198	IV	Legionella pneumophila	Putative uncharacterized protein	Q5ZSJ1
T4SE-199	IV	Legionella pneumophila	Ankyrin repeat-containing protein	Q5ZSR1
T4SE-200	IV	Legionella pneumophila	Putative uncharacterized protein	Q5ZSU2
T4SE-201	IV	Legionella pneumophila	Putative uncharacterized protein	Q5ZUX5
T4SE-202	IV	Legionella pneumophila	Putative uncharacterized protein	Q5ZV03
T4SE-203	IV	Legionella pneumophila	Putative uncharacterized protein	Q5ZVT6
T4SE-204	IV	Legionella pneumophila	Gala protein type 1, 3 or 4	Q5ZWY8
T4SE-205	IV	Legionella pneumophila	Putative uncharacterized protein	Q5ZXD5
T4SE-206	IV	Legionella pneumophila	Putative uncharacterized protein	Q5ZWD1
T4SE-207	IV	Legionella pneumophila	Putative uncharacterized protein	Q5ZWE8
T4SE-208	IV	Legionella pneumophila	SdhA, GRIP coiled-coil protein GCC185	Q5ZYJ6
T4SE-209	IV	Legionella pneumophila	Putative uncharacterized protein	Q5ZZA4
T4SE-210	IV	Legionella pneumophila	Ankyrin repeat-containing protein	Q5ZY89
T4SE-211	IV	Legionella pneumophila	Putative uncharacterized protein	Q5ZSZ4
T4SE-212	IV	Legionella pneumophila	Putative uncharacterized protein	Q5ZRS4
T4SE-213	IV	Legionella pneumophila	Putative uncharacterized protein	Q5ZWW7
T4SE-214	IV	Legionella pneumophila	Putative uncharacterized protein	Q5ZV62
T4SE-215	IV	Legionella pneumophila	Putative uncharacterized protein	Q5ZZ71
T4SE-216	IV	Legionella pneumophila	Putative uncharacterized protein	Q5ZUV5
T4SE-217	IV	Legionella pneumophila	Putative uncharacterized protein	Q5ZUX9
T4SE-218	IV	Legionella pneumophila	Putative uncharacterized protein	Q5ZU49
T4SE-219	IV	Legionella pneumophila	Putative uncharacterized protein	Q5ZU83
T4SE-220	IV	Legionella pneumophila	Putative uncharacterized protein	Q5ZSU6
T4SE-221	IV	Legionella pneumophila	Putative uncharacterized protein	Q5ZYG7
T4SE-222	IV	Legionella pneumophila	Ankyrin repeat domain protein	Q5ZT65
T4SE-223	IV	Legionella pneumophila	Putative uncharacterized protein	Q5ZSG5
T4SE-224	IV	Legionella pneumophila	Putative uncharacterized protein	Q5ZVF6
T4SE-225	IV	Legionella pneumophila	Putative uncharacterized protein	Q5ZWH6
T4SE-226	IV	Legionella pneumophila	Putative uncharacterized protein	Q5ZXJ8
T4SE-227	IV	Legionella pneumophila	Ribosomal RNA small subunit methyltransferase E	Q5ZRE6
T4SE-228	IV	Legionella pneumophila	Coiled-coil-containing protein	Q5ZVX6
T4SE-229	IV	Legionella pneumophila	Putative uncharacterized protein	Q5ZWF6
T4SE-230	IV	Legionella pneumophila	TPR repeat protein	Q5ZVT4
T4SE-231	IV	Legionella pneumophila	Serine/threonine-protein kinase	Q5ZZ03
T4SE-232	IV	Legionella pneumophila	Putative uncharacterized protein	Q5ZS82
T4SE-233	IV	Legionella pneumophila	Putative uncharacterized protein	Q5ZT06
T4SE-234	IV	Legionella pneumophila	Putative uncharacterized protein	Q5ZTG3
T4SE-235	IV	Legionella pneumophila	Ankyrin repeat-containing protein	Q5ZYG9
T4SE-236	IV	Legionella pneumophila	Putative uncharacterized protein	Q5ZSH1
T4SE-237	IV	Legionella pneumophila	Putative uncharacterized protein	Q5ZUV8
T4SE-238	IV	Legionella pneumophila	Putative uncharacterized protein	Q5ZWK2
T4SE-239	IV	Legionella pneumophila	Putative uncharacterized protein	Q5ZRJ6
T4SE-240	IV	Legionella pneumophila	Putative uncharacterized protein	Q5ZRQ2
T4SE-241	IV	Legionella pneumophila	Eukaryotic huntingtin interacting protein B	Q5ZUS4
T4SE-242	IV	Legionella pneumophila	Putative uncharacterized protein	Q5ZZ51
T4SE-243	IV	Legionella pneumophila	Putative uncharacterized protein	Q5ZRR5
T4SE-244	IV	Legionella pneumophila	Putative uncharacterized protein	Q5ZSH8
T4SE-245	IV	Legionella pneumophila	Membrane protein	Q5ZS91
T4SE-246	IV	Legionella pneumophila	Ankyrin repeat-containing protein	Q5ZSR5
T4SE-247	IV	Legionella pneumophila	Putative uncharacterized protein	Q5ZTJ7
T4SE-248	IV	Legionella pneumophila	Putative uncharacterized protein	Q5ZSH9
T4SE-249	IV	Legionella pneumophila	Putative uncharacterized protein	Q5ZUB9
T4SE-250	IV	Legionella pneumophila	Putative uncharacterized protein	Q5ZU22
T4SE-251	IV	Legionella pneumophila	Putative uncharacterized protein	Q5ZUS6
T4SE-252	IV	Legionella pneumophila	Cardiac ankyrin repeat protein	Q5ZT43
T4SE-253	IV	Legionella pneumophila	Putative uncharacterized protein	Q5ZWW5
T4SE-254	IV	Legionella pneumophila	Putative uncharacterized protein	Q5ZR83
T4SE-255	IV	Legionella pneumophila	Putative uncharacterized protein	Q5ZSS3
T4SE-256	IV	Legionella pneumophila	Astacin protease	Q5ZR84
T4SE-257	IV	Legionella pneumophila	Putative uncharacterized protein	Q5ZT79
T4SE-258	IV	Legionella pneumophila	Putative uncharacterized protein	Q5ZSJ2
T4SE-259	IV	Legionella pneumophila	Putative uncharacterized protein	Q5ZSZ1
T4SE-260	IV	Legionella pneumophila	Putative uncharacterized protein	Q5ZVJ1
T4SE-261	IV	Legionella pneumophila	F-box protein	Q5ZTL7
T4SE-262	IV	Legionella pneumophila	Ankyrin repeat-containing protein	Q5ZTE7
T4SE-263	IV	Legionella pneumophila	Coiled-coil-containing protein	Q5ZU55
T4SE-264	IV	Legionella pneumophila	Alpha helix protein	Q5ZZI9
T4SE-265	IV	Legionella pneumophila	Putative uncharacterized protein	Q5ZSU1
T4SE-266	IV	Legionella pneumophila	Putative uncharacterized protein	Q5ZTK1
T4SE-267	IV	Legionella pneumophila	Putative uncharacterized protein	Q5ZRX6
T4SE-268	IV	Legionella pneumophila	Putative uncharacterized protein	Q5ZZ16
T4SE-269	IV	Legionella pneumophila	Putative uncharacterized protein	Q5ZWA2
T4SE-270	IV	Legionella pneumophila	Putative uncharacterized protein	Q5ZU36
T4SE-271	IV	Legionella pneumophila	Putative uncharacterized protein	Q5ZRK2
T4SE-272	IV	Legionella pneumophila	Putative ankyrin-repeat containing protein	Q5ZYH0
T4SE-273	IV	Legionella pneumophila	Putative uncharacterized protein	Q5ZSS2
T4SE-274	IV	Legionella pneumophila	Putative uncharacterized protein	Q5ZUK1
T4SE-275	IV	Legionella pneumophila	Putative uncharacterized protein	Q5ZUX6
T4SE-276	IV	Legionella pneumophila	Choline kinase	Q5ZVN2
T4SE-277	IV	Legionella pneumophila	Putative uncharacterized protein	Q5ZRA8
T4SE-278	IV	Legionella pneumophila	FBOX-containing protein	Q5ZZ40
T4SE-279	IV	Legionella pneumophila	Coiled coil domain protein	Q5ZUG2
T4SE-280	IV	Legionella pneumophila	Putative uncharacterized protein	Q5ZYH1
T4SE-281	IV	Legionella pneumophila	Putative uncharacterized protein	Q5ZUY1
T4SE-282	IV	Legionella pneumophila	Putative uncharacterized protein	Q5ZZ39
T4SE-283	IV	Legionella pneumophila	Putative uncharacterized protein	Q5ZUH6
T4SE-284	IV	Legionella pneumophila	Putative uncharacterized protein	Q5ZTB8
T4SE-285	IV	Legionella pneumophila	Ras GEF	Q5ZYT5
T4SE-286	IV	Legionella pneumophila	Putative uncharacterized protein	Q5ZSE2
T4SE-287	IV	Legionella pneumophila	UVB-resistance protein UVR8	Q5ZU32
T4SE-288	IV	Legionella pneumophila	Putative uncharacterized protein	Q5ZUV0
T4SE-289	IV	Legionella pneumophila	Putative uncharacterized protein	Q5ZYJ7
T4SE-290	IV	Legionella pneumophila	Putative uncharacterized protein	Q5ZS27
T4SE-291	IV	Legionella pneumophila	Putative uncharacterized protein	Q5ZT21
T4SE-292	IV	Legionella pneumophila	Putative uncharacterized protein	Q5ZTV8
T4SE-293	IV	Legionella pneumophila	Putative uncharacterized protein	Q5ZTL4
T4SE-294	IV	Legionella pneumophila	Putative uncharacterized protein	Q5ZTL2
T4SE-295	IV	Legionella pneumophila	Putative uncharacterized protein	Q5ZUA0
T4SE-296	IV	Legionella pneumophila	Putative uncharacterized protein	Q5ZX12
T4SE-297	IV	Legionella pneumophila	Putative uncharacterized protein	Q5ZRJ7
T4SE-298	IV	Legionella pneumophila	Interaptin	Q5ZT54
T4SE-299	IV	Legionella pneumophila	Putative uncharacterized protein	Q5ZUL7
T4SE-300	IV	Legionella pneumophila	Putative uncharacterized protein	Q5ZX07
T4SE-301	IV	Legionella pneumophila	Putative uncharacterized protein	Q5ZXT6
T4SE-302	IV	Legionella pneumophila	Putative uncharacterized protein	Q5ZSQ6
T4SE-303	IV	Legionella pneumophila	Putative uncharacterized protein	Q5ZUX2
T4SE-304	IV	Legionella pneumophila	Putative uncharacterized protein	Q5ZZ30
T4SE-305	IV	Legionella pneumophila	Putative uncharacterized protein	Q5ZWB4
T4SE-306	IV	Legionella pneumophila	Putative uncharacterized protein	Q5ZTD9
T4SE-307	IV	Legionella pneumophila	Putative uncharacterized protein	Q5ZVI7
T4SE-308	IV	Legionella pneumophila	Putative uncharacterized protein	Q5ZYH9
T4SE-309	IV	Legionella pneumophila	Putative uncharacterized protein	Q5ZWB9
T4SE-310	IV	Legionella pneumophila	Putative uncharacterized protein	Q5ZWH5
T4SE-311	IV	Legionella pneumophila	Putative uncharacterized protein	Q5ZUV7
T4SE-312	IV	Legionella pneumophila	Putative uncharacterized protein	Q5ZWH9
T4SE-313	IV	Legionella pneumophila	Putative uncharacterized protein	Q5ZZI0
T4SE-314	IV	Legionella pneumophila	Hypothetical histidine-rich protein	Q5ZRN6
T4SE-315	IV	Legionella pneumophila	Putative uncharacterized protein	Q5ZRH0
T4SE-316	IV	Legionella pneumophila	Putative uncharacterized protein	Q5ZV89
T4SE-317	IV	Legionella pneumophila	Putative uncharacterized protein	Q5ZWY9
T4SE-318	IV	Legionella pneumophila	Putative uncharacterized protein	Q5ZVF1
T4SE-319	IV	Legionella pneumophila	Putative uncharacterized protein	Q5ZZF1
T4SE-320	IV	Legionella pneumophila	Putative uncharacterized protein	Q5ZTC3
T4SE-321	IV	Legionella pneumophila	Putative uncharacterized protein	Q5ZUP1
T4SE-322	IV	Legionella pneumophila	Putative uncharacterized protein	Q5ZSL9
T4SE-323	IV	Legionella pneumophila	Putative uncharacterized protein	Q5ZYK8
T4SE-324	IV	Legionella pneumophila	Putative uncharacterized protein	Q5ZRJ3
T4SE-325	IV	Legionella pneumophila	Putative uncharacterized protein	Q5ZSH6
T4SE-326	IV	Legionella pneumophila	Putative lipase	Q5ZWH7
T4SE-327	IV	Legionella pneumophila	Putative uncharacterized protein	Q5ZWG1
T4SE-328	IV	Legionella pneumophila	Putative uncharacterized protein	Q5ZUJ5
T4SE-329	IV	Legionella pneumophila	Putative uncharacterized protein	Q5ZSZ6
T4SE-330	IV	Legionella pneumophila	Putative uncharacterized protein	Q5ZUV9
T4SE-331	IV	Legionella pneumophila	Putative uncharacterized protein	Q5ZUY8
T4SE-332	IV	Legionella pneumophila	Putative uncharacterized protein	Q5ZVX2
T4SE-333	IV	Legionella pneumophila	Putative uncharacterized protein	Q5ZYV1
T4SE-334	IV	Legionella pneumophila	Putative uncharacterized protein	Q5ZRH5
T4SE-335	IV	Legionella pneumophila	Putative uncharacterized protein	Q5ZT14
T4SE-336	IV	Legionella pneumophila	Putative uncharacterized protein	Q5ZUK0
T4SE-337	IV	Legionella pneumophila	Putative uncharacterized protein	Q5ZWH4
T4SE-338	IV	Legionella pneumophila	Putative uncharacterized protein	Q5ZYW5
T4SE-339	IV	Legionella pneumophila	Putative uncharacterized protein	Q5ZZG4
T4SE-340	IV	Legionella pneumophila	Putative uncharacterized protein	Q5ZST2
T4SE-341	IV	Legionella pneumophila	Putative uncharacterized protein	Q5ZZ81
T4SE-342	IV	Legionella pneumophila	Putative uncharacterized protein	Q5ZWD3
T4SE-343	IV	Legionella pneumophila	Putative uncharacterized protein	Q5ZRP8
T4SE-344	IV	Legionella pneumophila	Putative uncharacterized protein	Q5ZYD3
T4SE-345	IV	Coxiella burnetii	hypothetical protein CBU_2056	NP_821027.2
T4SE-346	IV	Coxiella burnetii	hypothetical protein COXBURSA331_0015	YP_001595792.1
T4SE-347	IV	Coxiella burnetii	hypothetical protein COXBURSA331_0016	YP_001595793.1
T4SE-348	IV	Coxiella burnetii	hypothetical protein COXBURSA331_0014	YP_001595791.1
T4SE-349	IV	Coxiella burnetii	hypothetical protein COXBURSA331_0013	YP_001595790.1
T4SE-350	IV	Coxiella burnetii	ankyrin repeat protein	YP_001424395.2
T4SE-351	IV	Coxiella burnetii	hypothetical protein CbuK_0149	YP_002304611.1
T4SE-352	IV	Coxiella burnetii	hypothetical protein CBU_0021	NP_819077.1
T4SE-353	IV	Coxiella burnetii	hypothetical protein CBU_0388	NP_819427.1
T4SE-354	IV	Coxiella burnetii	hypothetical protein CBU_0626	NP_819656.1
T4SE-355	IV	Coxiella burnetii	hypothetical protein CBU_0885	NP_819902.2
T4SE-356	IV	Coxiella burnetii	hypothetical protein CBU_1686	NP_820668.1
T4SE-357	IV	Coxiella burnetii	hypothetical protein CBU_1724	NP_820705.1
T4SE-358	IV	Legionella pneumophila	VipE	YP_096808.1
T4SE-359	IV	Legionella pneumophila	hypothetical protein lpg2206	YP_096218.1
T4SE-360	IV	Legionella pneumophila	hypothetical protein lpg0041	YP_094096.1
T4SE-361	IV	Legionella pneumophila	ABC transporter permease	YP_094224.1
T4SE-362	IV	Legionella pneumophila	hypothetical protein lpg0196	YP_094250.1
T4SE-363	IV	Legionella pneumophila	multidrug resistance secretion protein	YP_094311.1
T4SE-364	IV	Legionella pneumophila	glucoamylase	YP_094466.1
T4SE-365	IV	Legionella pneumophila	phytanoyl-CoA dioxygenase	YP_094559.1
T4SE-366	IV	Legionella pneumophila	hypothetical protein lpg0716	YP_094752.1
T4SE-367	IV	Legionella pneumophila	hypothetical protein lpg1147	YP_095180.1
T4SE-368	IV	Legionella pneumophila	thaumatin domain-containing protein	YP_095358.1
T4SE-369	IV	Legionella pneumophila	hypothetical protein lpg1602	YP_095629.1
T4SE-370	IV	Legionella pneumophila	kinectin 1	YP_095728.1
T4SE-371	IV	Legionella pneumophila	ankyrin 3	YP_096144.1
T4SE-372	IV	Legionella pneumophila	hypothetical protein lpg2148	YP_096161.1
T4SE-373	IV	Legionella pneumophila	hypothetical protein lpg2222	YP_096234.1
T4SE-374	IV	Legionella pneumophila	UVB-resistance protein UVR8	YP_096236.1
T4SE-375	IV	Legionella pneumophila	ankyrin repeat-containing protein	YP_096424.1
T4SE-376	IV	Legionella pneumophila	acid sphingomyelinase-like phosphodiesterase	YP_096593.1
T4SE-377	IV	Legionella pneumophila	phytanoyl-CoA dioxygenase	YP_096699.1
T4SE-378	IV	Legionella pneumophila	cNMP binding domain-containing protein	YP_096724.1
T4SE-379	IV	Coxiella burnetii	transposase for insertion sequence element IS1111A	YP_001595906.1
T4SE-380	IV	Coxiella burnetii	hypothetical protein COXBURSA331_A0031	YP_001595929.1
T4SE-381	IV	Coxiella burnetii	hypothetical protein COXBURSA331_A0120	YP_001596010.1
T4SE-382	IV	Coxiella burnetii	trans-2-enoyl-CoA reductase	YP_001596217.1
T4SE-383	IV	Coxiella burnetii	phosphomannomutase	YP_001596244.1
T4SE-384	IV	Coxiella burnetii	hypothetical protein COXBURSA331_A1707	YP_001597364.1
T4SE-385	IV	Ochrobactrum anthropi	hypothetical protein Oant_2111	YP_001370656.1
T4SE-386	IV	Agrobacterium tumefaciens	orf_Bo210 (plasmid)	YP_001967606.1
T4SE-387	IV	Bartonella grahamii	BepI protein	YP_002972376.1
T4SE-388	IV	Bartonella clarridgeiae	Bartonella effector protein (Bep); substrate of VirB T4SS	YP_004159284.1
T4SE-389	IV	Xanthomonas axonopodis	unnamed protein product	NP_642922.1
T4SE-390	IV	Rickettsia typhi	Sec7-domain-containing protein	YP_067323.1
T4SE-391	IV	Stenotrophomonas maltophilia	hypothetical protein Smlt3024	YP_001972768.1
T4SE-392	IV	Coxiella burnetii	hypothetical transcriptional regulatory protein	YP_002306228.1
T4SE-393	IV	Coxiella burnetii	hypothetical protein CBUA0015 (plasmid)	NP_819032.2
T4SE-394	IV	Streptococcus suis	subtilisin-like serine protease	YP_001199348.1
T4SE-395	IV	Legionella pneumophila	hypothetical protein LPC_2110	ABQ56040.1
T4SE-396	IV	Legionella pneumophila	hypothetical protein LPC_2128	ABQ56057.1
T4SE-397	IV	Legionella pneumophila	hypothetical protein LPC_2130	ABQ56059.1
T4SE-398	IV	Coxiella burnetii	gluconolactonase	ABS76498.1
T4SE-399	IV	Coxiella burnetii	hypothetical protein CBUD_0334	ABS76507.1
T4SE-400	IV	Coxiella burnetii	PhnB	ABS77015.1
T4SE-401	IV	Coxiella burnetii	hypothetical protein CBUD_2108	ABS77048.1
T4SE-402	IV	Coxiella burnetii	hypothetical cytosolic protein	ABS77055.1
T4SE-403	IV	Coxiella burnetii	hypothetical protein CBUD_1994	ABS77064.1
T4SE-404	IV	Coxiella burnetii	coenzyme PQQ synthesis protein C	ABS77082.1
T4SE-405	IV	Coxiella burnetii	hypothetical protein CBUD_2172	ABS77168.1
T4SE-406	IV	Coxiella burnetii	hypothetical protein CBUD_1674	ABS77302.1
T4SE-407	IV	Coxiella burnetii	hypothetical protein CBUD_0358	ABS77361.1
T4SE-408	IV	Coxiella burnetii	hypothetical protein CBUD_1609	ABS77468.1
T4SE-409	IV	Coxiella burnetii	hypothetical cytosolic protein	ABS77646.1
T4SE-410	IV	Coxiella burnetii	GatB/Yqey domain protein	ABS77665.1
T4SE-411	IV	Coxiella burnetii	ankyrin repeat protein	ABS77689.1
T4SE-412	IV	Coxiella burnetii	hypothetical protein CBUD_2113	ABS77711.1
T4SE-413	IV	Coxiella burnetii	hypothetical protein CBUD_1474	ABS77922.1
T4SE-414	IV	Coxiella burnetii	fructose-1,6-bisphosphatase	ABS77982.1
T4SE-415	IV	Coxiella burnetii	hypothetical protein CBUD_0675	ABS78030.1
T4SE-416	IV	Coxiella burnetii	hypothetical protein CBUD_1910	ABS78049.1
T4SE-417	IV	Coxiella burnetii	hypothetical membrane spanning protein	ABS78079.1
T4SE-418	IV	Coxiella burnetii	hypothetical protein CBUD_1181	ABS78319.1
T4SE-419	IV	Coxiella burnetii	hypothetical cytosolic protein	ABS78320.1
T4SE-420	IV	Coxiella burnetii	leucine-rich repeat protein	ABS78353.1
T4SE-421	IV	Coxiella burnetii	fic family protein	ABS78369.1
T4SE-422	IV	Coxiella burnetii	hypothetical protein CBUD_0247	ABS78441.1
T4SE-423	IV	Coxiella burnetii	hypothetical cytosolic protein	ABS78479.1
T4SE-424	IV	Coxiella burnetii	hypothetical protein CBUD_0383	ABS78482.1
T4SE-425	IV	Coxiella burnetii	hypothetical protein CBUD_A0014 (plasmid)	ABS78537.1
T4SE-426	IV	Coxiella burnetii	hypothetical protein CBUD_A0009 (plasmid)	ABS78588.1
T4SE-427	IV	Coxiella burnetii	tetratricopeptide repeat family protein (plasmid)	ABS78590.1
T4SE-428	IV	Rickettsia rickettsii	hypothetical protein A1G_05165	ABV76526.1
T4SE-429	IV	Coxiella burnetii	hypothetical protein CBUD_A0023 (plasmid)	ABS78581.2
T4SE-430	IV	Coxiella burnetii	hypothetical cytosolic protein	ABS76760.2
T4SE-431	IV	Coxiella burnetii	hypothetical protein CBUD_0378	ABS76830.2
T4SE-432	IV	Coxiella burnetii	hypothetical protein CBUD_0487	ABS76964.2
T4SE-433	IV	Coxiella burnetii	hypothetical protein CBUD_0618	ABS77747.2
T4SE-434	IV	Coxiella burnetii	hypothetical cytosolic protein	ABS77804.2
T4SE-435	IV	Coxiella burnetii	hypothetical protein CBUD_1704	ABS77885.2
T4SE-436	IV	Coxiella burnetii	hypothetical protein CBUD_1734	ABS76689.2
T4SE-437	IV	Coxiella burnetii	hypothetical membrane spanning protein	ABS77435.2
T4SE-438	IV	Coxiella burnetii	hypothetical cytosolic protein	ABS78002.2
T4SE-439	IV	Coxiella burnetii	hypothetical protein CbuG_0337	ACJ17771.1
T4SE-440	IV	Coxiella burnetii	hypothetical protein CbuG_0435	ACJ17863.1
T4SE-441	IV	Coxiella burnetii	hypothetical protein CbuG_0859	ACJ18241.1
T4SE-442	IV	Coxiella burnetii	hypothetical protein CbuG_2044	ACJ19285.1
T4SE-443	IV	Coxiella burnetii	hypothetical membrane-associated protein	ACJ20041.1
T4SE-444	IV	Coxiella burnetii	hypothetical cytosolic protein	ACJ20188.1
T4SE-445	IV	Coxiella burnetii	hypothetical protein CbuK_1673	ACJ20815.1
T4SE-446	IV	Coxiella burnetii	hypothetical protein CbuK_1983	ACJ21089.1
T4SE-447	IV	Coxiella burnetii	hypothetical cytosolic protein	ACJ21198.1
T4SE-448	IV	Coxiella burnetii	hypothetical protein CBU_1349	NP_820338.2
T4SE-449	IV	Coxiella burnetii	hypothetical protein CBU_1493	NP_820476.2
T4SE-450	IV	Coxiella burnetii	hypothetical protein CBU_1634a	YP_002333017.1
T4SE-451	IV	Coxiella burnetii	hypothetical protein CBU_1794	NP_820773.2
T4SE-452	IV	Coxiella burnetii	hypothetical protein CBUA0006 (plasmid)	NP_819024.1
T4SE-453	IV	Coxiella burnetii	hypothetical protein CBUA0013 (plasmid)	NP_819030.1
T4SE-454	IV	Coxiella burnetii	CbhE (plasmid)	NP_819033.1
T4SE-455	IV	Coxiella burnetii	hypothetical protein CBUA0023 (plasmid)	NP_819040.1
T4SE-456	IV	Coxiella burnetii	hypothetical protein CBUA0025 (plasmid)	NP_819042.1
T4SE-457	IV	Coxiella burnetii	hypothetical protein CBUA0034 (plasmid)	NP_819050.1
T4SE-458	IV	Coxiella burnetii	DnaJ domain-containing protein	NP_819115.1
T4SE-459	IV	Coxiella burnetii	membrane-associated protein	NP_819172.1
T4SE-460	IV	Coxiella burnetii	membrane-associated protein	NP_819566.1
T4SE-461	IV	Coxiella burnetii	membrane-associated protein	NP_819986.1
T4SE-462	IV	Coxiella burnetii	hypothetical protein CBU_1063	NP_820063.1
T4SE-463	IV	Coxiella burnetii	OmpA-like transmembrane domain protein	NP_820254.1
T4SE-464	IV	Coxiella burnetii	membrane-associated protei	NP_820359.1
T4SE-465	IV	Coxiella burnetii	hypothetical protein CBU_1387	NP_820376.1
T4SE-466	IV	Coxiella burnetii	membrane-spanning protein	NP_820513.1
T4SE-467	IV	Coxiella burnetii	hypothetical protein CBU_1614	NP_820596.1
T4SE-468	IV	Coxiella burnetii	hypothetical protein CBU_1676	NP_820658.1
T4SE-469	IV	Coxiella burnetii	hypothetical protein CBU_1752	NP_820732.1
T4SE-470	IV	Coxiella burnetii	hypothetical protein CBU_1790	NP_820770.1
T4SE-471	IV	Coxiella burnetii	membrane-spanning protein	NP_820797.1
T4SE-472	IV	Coxiella burnetii	membrane-associated protein	NP_820798.1
T4SE-473	IV	Coxiella burnetii	membrane-spanning protein	NP_820840.1
T4SE-474	IV	Legionella pneumophila	hypothetical protein lpg1368	YP_095397.1
T4SE-475	IV	Legionella pneumophila	hypothetical protein lpg1961	YP_095977.1
T4SE-476	IV	Legionella pneumophila	hypothetical protein lpg2455	YP_096462.1
T4SE-477	IV	Legionella pneumophila	tyrosine phosphatase II superfamily protein	YP_096814.1
T4SE-478	IV	Legionella pneumophila	ubiquinone biosynthesis AarF	YP_096898.1
T4SE-479	IV	Legionella pneumophila	hypothetical protein lpp0356	CAH11504.1
T4SE-480	IV	Legionella pneumophila	hypothetical protein lpp2417	CAH13570.1
T4SE-481	IV	Wolbachia endosymbiont	ABC-type transport system involved in cytochrome c biogenesis, ATPase component	AAW70606.1
T4SE-482	IV	Wolbachia endosymbiont	Predicted GTPase	AAW70624.1
T4SE-483	IV	Wolbachia endosymbiont	Amino acid transporter	AAW70636.1
T4SE-484	IV	Wolbachia endosymbiont	Uncharacterized protein conserved in bacteria	AAW70649.1
T4SE-485	IV	Wolbachia endosymbiont	2-polyprenyl-6-methoxyphenol hydroxylase, FAD-dependent oxidoreductase	AAW70656.1
T4SE-486	IV	Wolbachia endosymbiont	Putative Mg2+ and Co2+ transporter CorB	AAW70662.1
T4SE-487	IV	Wolbachia endosymbiont	WAS family protein	AAW70668.1
T4SE-488	IV	Wolbachia endosymbiont	N-formylmethionyl-tRNA deformylase	AAW70705.1
T4SE-489	IV	Wolbachia endosymbiont	Outer membrane protein, pal-like	AAW70743.1
T4SE-490	IV	Wolbachia endosymbiont	Predicted protein	AAW70804.1
T4SE-491	IV	Wolbachia endosymbiont	Preprotein translocase subunit YajC	AAW70813.1
T4SE-492	IV	Wolbachia endosymbiont	Calcineurin-like phosphoesterase	AAW70866.1
T4SE-493	IV	Wolbachia endosymbiont	Outer surface protein Wsp	AAW70873.1
T4SE-494	IV	Wolbachia endosymbiont	Ankyrin repeat-containing protein	AAW70876.1
T4SE-495	IV	Wolbachia endosymbiont	Ankyrin repeat-containing protein and possible domain WF-3	AAW71035.1
T4SE-496	IV	Brucella abortus	hypothetical protein BruAb1_0752	AAX74124.1
T4SE-497	IV	Brucella abortus	conserved hypothetical protein	CAJ10235.1
T4SE-498	IV	Brucella abortus	conserved hypothetical protein	CAJ10634.1
T4SE-499	IV	Brucella abortus	conserved hypothetical protein	CAJ10668.1
T4SE-500	IV	Brucella abortus	conserved hypothetical protein	CAJ10803.1
T4SE-501	IV	Brucella abortus	conserved hypothetical protein	CAJ11448.1
T4SE-502	IV	Brucella abortus	Response regulator receiver	CAJ11627.1
T4SE-503	IV	Brucella abortus	conserved hypothetical protein	CAJ11904.1
T4SE-504	IV	Anaplasma phagocytophilum	hypothetical protein APH_0215	ABD44037.1
T4SE-505	IV	Anaplasma phagocytophilum	HGE-14 protein	ABD44194.1
T4SE-506	IV	Ehrlichia chaffeensis	conserved hypothetical protein	ABD45145.1
T4SE-507	IV	Ehrlichia chaffeensis	hypothetical protein ECH_0261	ABD45195.1
T6SE-1	VI	Bacteroides fragilis	Bfe2 (putative transmembrane protein)	E1WVT6_BACF6
T6SE-2	VI	Serratia marcescens	SMA1112 (Ssp3/Tfe1)	UPI0003C9EABA
T6SE-3	VI	Serratia marcescens	Ssp6	UPI0003C9BF24
T6SE-4	VI	Serratia marcescens	Tfe2	UPI0003C97954
T6SE-5	VI	Pseudomonas protegens	rhsA	Q4K3M9
T6SE-6	VI	Pseudomonas aeruginosa	Tas1	UPI0000E44884
T6SE-7	VI	Escherichia coli	KatN	UPI00000D032B
T6SE-8	VI	Acinetobacter baylyi	Tpe1	UPI00003B7269
T6SE-9	VI	Aeromonas hydrophila	VgrG1	A0KHA9
T6SE-10	VI	Serratia proteamaculans	Tre1 (type VI secretion ADP-ribosyltransferase effector 1)	UPI0000E791AD
T6SE-11	VI	Pseudomonas aeruginosa	TseF	Q9I1A5
T6SE-12	VI	Pectobacterium brasiliense	endonuclease (AHH family)	WP_085996933.1
T6SE-13	VI	Burkholderia thailandensis	Mn2+-binding effector TseM	UPI0000667A01
T6SE-14	VI	Pseudomonas aeruginosa	PA4922 (Azu)	AZUR
T6SE-15	VI	Burkholderia thailandensis	zinc-binding effector TseZ	Q2T421
T6SE-16	VI	Vibrio parahaemolyticus	VPBB_RS15030 (Tme1)	UPI0002A55042
T6SE-17	VI	Serratia marcescens	SMDB11_0810, a second homologue of Ssp6	UPI0003C9DF06
T6SE-18	VI	Burkholderia cenocepacia	TecA	UPI00017BA05A
T6SE-19	VI	Vibrio cholerae	TseH	Q9KMN9
T6SE-20	VI	Agrobacterium fabrum	Tae; amidase	Q7CUP8
T6SE-21	VI	Pseudomonas protegens	Tae3; peptidoglycan amidase	UPI000054E04D
T6SE-22	VI	Acinetobacter baylyi	Tae1 (ACIAD0168)	UPI00003B72D1
T6SE-23	VI	Burkholderia thailandensis	Tae2; amidase	UPI0000668460
T6SE-24	VI	Myxococcus xanthus	MXAN_5572 (TsxE)	Q1D0W2
T6SE-25	VI	Salmonella enterica	Tae4_TM	UPI00000D020F
T6SE-26	VI	Serratia marcescens	SMA2261 (Ssp1)	UPI000325B5E7
T6SE-27	VI	Escherichia coli	VT1 is a novel amidase effector for peptidoglycan degradation	UPI0001E8D974
T6SE-28	VI	Agrobacterium fabrum	Tae4	Q7CUP8
T6SE-29	VI	Agrobacterium tumefaciens	Tae4	WP_162993078.1
T6SE-30	VI	Agrobacterium tumefaciens	Tae4	F0LD95
T6SE-31	VI	Pseudomonas aeruginosa	AmpDh3	Q9I5D1
T6SE-32	VI	Acinetobacter baumannii	LysM,is a predicted peptidoglycan hydrolase	UPI000165EB27
T6SE-33	VI	Pseudomonas aeruginosa	Tse7, DNAase	TSE7
T6SE-34	VI	Pseudomonas aeruginosa	TOX-REase-5 effector (TseT)	Q9HXA6
T6SE-35	VI	Agrobacterium fabrum	Tde1; DNase Effector	A9CGH1
T6SE-36	VI	Agrobacterium fabrum	Tde2; DNase Effector	A9CFH2
T6SE-37	VI	Myxococcus xanthus	a protein containing an AHH domain	Q1DG90
T6SE-38	VI	Salmonella enterica	VgrG3	A9MMY5
T6SE-39	VI	Acinetobacter baumannii	Rhs1, Rhs family nuclease effector	A0A009PDZ0
T6SE-40	VI	Acinetobacter baumannii	Rhs2 contained an AHH (alanine-histidine-histidine) motif	A0A0J1A0A3
T6SE-41	VI	Serratia marcescens	Rhs2	UPI000321CA9D
T6SE-42	VI	Vibrio alginolyticus	V12G01_16922 possess predicted nuclease	UPI0000D544CE
T6SE-43	VI	Vibrio alginolyticus	V12G01_18287 possess predicted nuclease	UPI0000D52E4E
T6SE-44	VI	Vibrio proteolyticus	Tde	U2ZYX6
T6SE-45	VI	Vibrio parahaemolyticus	V12_14465 is a bona fide antibacterial DNase toxin	A0A024B2N9
T6SE-46	VI	Acinetobacter baumannii	Tde	A0A1E3M9A0
T6SE-47	VI	Proteus mirabilis	PefD alone is toxic in E. coli	B4EVA8
T6SE-48	VI	Myxococcus xanthus	a new kind of nuclease	WP_081436823.1
T6SE-49	VI	Bradyrhizobium japonicum	TOX-REase-5 effector (TseT)	WP_081369177.1
T6SE-50	VI	Acinetobacter baumannii	Rhs1, Rhs family nuclease effector	ATY44872.1
T6SE-51	VI	Acinetobacter baumannii	Rhs2 contained an AHH (alanine-histidine-histidine) motif	A0A0D5YJ30
T6SE-52	VI	Pseudomonas aeruginosa	Tse7 is a nuclease toxin	A0A0H2ZJ41
T6SE-53	VI	Pseudomonas putida	Tke2	Q88I91
T6SE-54	VI	Agrobacterium tumefaciens	E4	A0A1S7S9P8
T6SE-55	VI	Yersinia pseudotuberculosis	PAAR domain at its N- terminus and an S-type pyocin domain at its C-terminus.	Q666X8
T6SE-56	VI	Yersinia pseudotuberculosis	Tce1	Q666X9
T6SE-57	VI	Burkholderia gladioli	TseTBg effector	UPI00064A9F14
T6SE-58	VI	Burkholderia gladioli	TseTBg effector	UPI00064A5ED4
T6SE-59	VI	Burkholderia gladioli	TseTBg3 protein	UPI00064A2E1C
T6SE-60	VI	Vibrio cholerae	Vgr family protein; Muramidase	VGRG3
T6SE-61	VI	Pseudomonas aeruginosa	Tse3 (Tge1); muramidase	TSE3
T6SE-62	VI	Pseudomonas protegens	Tge2; Muramidase	UPI000054D6E4
T6SE-63	VI	Escherichia coli	VT5; peptidoglycan glycoside hydrolase family	A0A1Y0R511
T6SE-64	VI	Burkholderia gladioli	23tge	UPI00069F8CD0
T6SE-65	VI	Pseudomonas aeruginosa	molybdate binding protein ModA	MODA
T6SE-66	VI	Vibrio cholerae	TseL (Tle2); lipase	TSEL
T6SE-67	VI	Pseudomonas aeruginosa	PldA; phospholipase	Q9HYC2
T6SE-68	VI	Pseudomonas aeruginosa	hypothetical protein PA0260	Q9I6M9
T6SE-69	VI	Pseudomonas aeruginosa	TplE encodes a PGAP1-like domain	Q9I3K2
T6SE-70	VI	Pseudomonas aeruginosa	PldB; phospholipase	Q9HU94
T6SE-71	VI	Acinetobacter baylyi	Tle1 (ACIAD3425)	UPI00003B7DDB
T6SE-72	VI	Burkholderia thailandensis	Tle1; Lipase	UPI0000668539
T6SE-73	VI	Escherichia coli	xmoI (Tle4)	X5F6C2
T6SE-74	VI	Serratia marcescens	SMDB11_0927 (Slp)	UPI000326BCCD
T6SE-75	VI	Aeromonas hydrophila	Tle1AH is a phospholipase effector	UPI000640B960
T6SE-76	VI	Enterobacter cloacae	Tle	A0A0M7ENE2
T6SE-77	VI	Burkholderia gladioli	13tle	UPI00064A956C
T6SE-78	VI	Burkholderia gladioli	9tle	UPI00064A432E
T6SE-79	VI	Vibrio cholerae	VasX protein; Membrane Pore Forming; bacterial colicin-like effector	VASX
T6SE-80	VI	Vibrio alginolyticus	V12G01_16152 contains an N-terminal MIX motif	UPI0000D52918
T6SE-81	VI	Vibrio alginolyticus	V12G01_03175 possess pore-forming colicin-like domains	A0A0P7EX22
T6SE-82	VI	Pseudomonas protegens	Tne2	Q4K3B6
T6SE-83	VI	Pseudomonas sp.	TseN	UPI0006D3AF54
T6SE-84	VI	Pseudomonas aeruginosa	TseV	-
T6SE-85	VI	Escherichia coli	Xmtu; N-terminal PAAR-repeat motif	E2QG14
T6SE-86	VI	Vibrio alginolyticus	contain an N-terminal LysM peptidoglycan-binding domain followed by a peptidoglycan (PG) hydrolase domain and a lysozyme-like domain	A0A0P7ENS9
T6SE-87	VI	Escherichia coli	Rhs-CT1,Metallopeptidase MPTase4	A0A1C9CJG6
T6SE-88	VI	Aeromonas dhakensis	TseP	UPI0004932A7D
T6SE-89	VI	Burkholderia gladioli	12tpe	UPI00064B1D83
T6SE-90	VI	Pseudomonas aeruginosa	Tse4	TSE4
T6SE-91	VI	Pseudomonas aeruginosa	Tse5	TSE5
T6SE-92	VI	Acinetobacter baylyi	Tse2	UPI00003B7CD4
T6SE-93	VI	Acinetobacter baylyi	Tse	Q6FBD6
T6SE-94	VI	Acinetobacter baylyi	Tse	UPI0002D01811
T6SE-95	VI	Burkholderia thailandensis	DUF3274 domain-containing protein	UPI00006672A6
T6SE-96	VI	Burkholderia thailandensis	antifungal protein	UPI00006675B5
T6SE-97	VI	Burkholderia thailandensis	hypothetical protein BTH_I2691	UPI0000668202
T6SE-98	VI	Francisella tularensis	OpiA	UPI0000E89733
T6SE-99	VI	Francisella tularensis	pdpD	UPI00001A954C
T6SE-100	VI	Francisella tularensis	OpiB-1	UPI0000E89706
T6SE-101	VI	Yersinia pseudotuberculosis	Zn2+-binding protein substrate YezP	A0A0H3B7J5
T6SE-102	VI	Edwardsiella tarda	EseL	D0ZG90
T6SE-103	VI	Enterobacter cloacae	rhsA	A0A0H3CIL2
T6SE-104	VI	Enterobacter cloacae	rhsB	A0A0H3CQ96
T6SE-105	VI	Methylomonas methanica	hypothetical protein	UPI00020EB7F5
T6SE-106	VI	Flavobacterium johnsoniae	Fte1 induced significant cell lysis	UPI00006E8CB2
T6SE-107	VI	Bacteroides fragilis	Bfe1 (putative transmembrane protein)	E1WVU5
T6SE-108	VI	Serratia marcescens	Rhs1	UPI0003247414
T6SE-109	VI	Serratia marcescens	SMA4628 (Ssp5)	UPI0003211E9B
T6SE-110	VI	Serratia marcescens	hypothetical protein SMDB11_1611	UPI0003C9C41B
T6SE-111	VI	Serratia marcescens	Rhs1	UPI0003C93A59
T6SE-112	VI	Escherichia coli	VT5	A0A1X9VAW9
T6SE-113	VI	Escherichia coli	VT1	UPI0002B54B26
T6SE-114	VI	Vibrio parahaemolyticus	PoNe	UPI00040290AE
T6SE-115	VI	Myxococcus xanthus	PAAR-CTD; antifungal activity	Q1DBB4
T6SE-116	VI	Klebsiella pneumoniae	VgrG4	W9BAA4
T6SE-117	VI	Bacteroides fragilis	bte1	Q5LDT7
T6SE-118	VI	Bacteroides fragilis	bte2	Q5LDU6
T6SE-119	VI	Pseudomonas aeruginosa	hypothetical protein PA2066	Q9I249
T6SE-120	VI	Pseudomonas aeruginosa	transcriptional regulator	Q9I259
T6SE-121	VI	Vibrio cholerae	hypothetical protein VCA0118	Q9KN47
T6SE-122	VI	Vibrio cholerae	Vgr family protein	VGRG1
T6SE-123	VI	Pseudomonas aeruginosa	Hcp	HCP1
T6SE-124	VI	Pseudomonas aeruginosa	VgrG	VGR1B
T6SE-125	VI	Pseudomonas aeruginosa	Hcp	MAJE
T6SE-126	VI	Agrobacterium fabrum	Hcp	A9CGG8
T6SE-127	VI	Pectobacterium atrosepticum	Hcp	UPI00003B8156
T6SE-128	VI	Pectobacterium atrosepticum	hypothetical protein ECA3427	UPI00003B8CA6
T6SE-129	VI	Vibrio parahaemolyticus	BfdA protein	Q79YY3
T6SE-130	VI	Vibrio parahaemolyticus	Hcp protein	Q87HD8
T6SE-131	VI	Helicobacter hepaticus	hypothetical protein HH0242	UPI00001AB1DD
T6SE-132	VI	Acinetobacter baylyi	Hcp	UPI00003B7B6A
T6SE-133	VI	Burkholderia mallei	Hcp protein	A0A0H2XFE5
T6SE-134	VI	Francisella tularensis	VgrG	Q5NED5
T6SE-135	VI	Francisella tularensis	IglI protein	Q5NED0
T6SE-136	VI	Pseudomonas syringae	hypothetical protein Psyr_4965	Q4ZLI0
T6SE-137	VI	Burkholderia thailandensis	Rhs element Vgr protein	UPI000066765E
T6SE-138	VI	Burkholderia thailandensis	hcp protein	UPI0000667454
T6SE-139	VI	Burkholderia thailandensis	Rhs element Vgr protein	UPI000066750D
T6SE-140	VI	Burkholderia thailandensis	Rhs element Vgr protein	UPI0000667CEC
T6SE-141	VI	Burkholderia thailandensis	Rhs element Vgr protein	UPI00006681BF
T6SE-142	VI	Burkholderia thailandensis	Rhs element Vgr protein	UPI0000667BA4
T6SE-143	VI	Myxococcus xanthus	Hcp	UPI00004FE5DA
T6SE-144	VI	Francisella tularensis	iglC	UPI00000BA473
T6SE-145	VI	Yersinia pseudotuberculosis	ImpA family type VI secretion-associated protein	UPI00004268F9
T6SE-146	VI	Yersinia pseudotuberculosis	hypothetical protein YPK_3563	UPI00016DC27E
T6SE-147	VI	Burkholderia cenocepacia	putative type VI secretion system protein TssD	UPI00003010A6
T6SE-148	VI	Edwardsiella ictaluri	hypothetical protein NT01EI_2739	UPI0001A5AB85
T6SE-149	VI	Enterobacter cloacae	Hcp	W7PMH0
T6SE-150	VI	Escherichia coli	putative type VI secretion protein	UPI0001887D17
T6SE-151	VI	Escherichia coli	Aaic	UPI0001887CE4
T6SE-152	VI	Proteus mirabilis	IdsD	UPI00017A2F79
T6SE-153	VI	Proteus mirabilis	IdrB	UPI0003843CDE
T6SE-154	VI	Proteus mirabilis	IdsB	UPI00017A2F77
T6SE-155	VI	Escherichia coli	Hcp2A	Q6TKT6
T6SE-156	VI	Flavobacterium johnsoniae	hypothetical protein Fjoh_3274	UPI00006E8C6E
T6SE-157	VI	Flavobacterium johnsoniae	Rhs element Vgr protein	UPI00006E8E11
T6SE-158	VI	Flavobacterium johnsoniae	hypothetical protein Fjoh_3262	UPI00006E8CE2
T6SE-159	VI	Serratia marcescens	VgrG	UPI0003C98210
T6SE-160	VI	Vibrio alginolyticus	PAAR1	UPI0000D54591
T6SE-161	VI	Vibrio alginolyticus	VgrG2	UPI0000D53FE9
T6SE-162	VI	Acinetobacter baumannii	Hcp	A0A0D5YK54
T6SE-163	VI	Vibrio parahaemolyticus	VgrG	F9TD79
T6SE-164	VI	Kosakonia oryzae	VgrG	UPI0005F098C1
T6SE-165	VI	Kosakonia oryzae	Hcp	UPI0005F09F0A
T6SE-166	VI	Agrobacterium tumefaciens	VgrG	WP_104680214.1
T6SE-167	VI	Agrobacterium tumefaciens	E11	WP_111803076.1
T6SE-168	VI	Burkholderia gladioli	Hcp-2	A0A095FFB5
T6SE-169	VI	Burkholderia gladioli	Hcp-1	A0A095XG85
T6SE-170	VI	Acidovorax citrulli	Uncharacterized protein	A1TI59
T6SE-171	VI	Acidovorax citrulli	Uncharacterized protein	A1TPV9
T6SE-172	VI	Acidovorax citrulli	Uncharacterized protein	A1TWF0
T6SE-173	VI	Cronobacter sakazakii	Uncharacterized protein	A7MQ14
T6SE-174	VI	Citrobacter koseri	Uncharacterized protein	A8AER8
T6SE-175	VI	Citrobacter koseri	Uncharacterized protein	A8AGA8
T6SE-176	VI	Delftia acidovorans	Putative cytoplasmic protein	A9BLK0
T6SE-177	VI	Delftia acidovorans	Putative cytoplasmic protein	A9BLY3
T6SE-178	VI	Acinetobacter baumannii	Uncharacterized protein	B0VVE2
T6SE-179	VI	Burkholderia ambifaria	Uncharacterized protein	B1YTK4
T6SE-180	VI	Paraburkholderia phytofirmans	Putative cytoplasmic protein	B2SWU8
T6SE-181	VI	Paraburkholderia phytofirmans	Uncharacterized protein	B2TCX2
T6SE-182	VI	Erwinia tasmaniensis	utative cytoplasmic protein	B2VH84
T6SE-183	VI	Ralstonia pickettii	Putative cytoplasmic protein	C6BHF2
T6SE-184	VI	Cronobacter turicensis	Uncharacterized protein	C9XXJ5
T6SE-185	VI	Cronobacter turicensis	Uncharacterized protein	C9XZ04
T6SE-186	VI	Serratia odorifera	Uncharacterized protein	D4E4R6
T6SE-187	VI	Burkholderia sp.	Uncharacterized protein	D5WCZ6
T6SE-188	VI	Geobacter sp.	Uncharacterized protein	E8WJ67
T6SE-189	VI	Taylorella asinigenitalis	Uncharacterized protein	G4QDA2
T6SE-190	VI	Salmonella typhimurium	Hcp1 family type VI secretion system effector	H9L4J2
T6SE-191	VI	Burkholderia xenovorans	Uncharacterized protein	Q13LX5
T6SE-192	VI	Burkholderia xenovorans	Uncharacterized protein	Q13YG4
T6SE-193	VI	Pseudomonas syringae	Putative cytoplasmic protein	Q4ZP52
T6SE-194	VI	Salmonella typhi	NlpC/P60 enzyme	Q8Z4Z6
T6SE-195	VI	Salmonella typhi	Uncharacterised protein	Q8Z969
T6SE-196	VI	Burkholderia mallei	hypothetical protein BMAA0729	AAY59304.1
T6SE-197	VI	Burkholderia thailandensis	conserved hypothetical protein	ABC39416.1
T6SE-198	VI	Bacillus amyloliquefaciens	RbsB	ABS75643.1
T6SE-199	VI	Edwardsiella tarda	EvpI	ABW69081.1
T6SE-200	VI	Citrobacter rodentium	Hcp family T6SS protein Cts1H	CBG89517.1
T6SE-201	VI	Vibrio parahaemolyticus	S-type pyocin domain-containing protein	WP_011106455.1
T6SE-202	VI	Vibrio parahaemolyticus	hypothetical protein	WP_011105821.1
T6SE-203	VI	Vibrio parahaemolyticus	DUF4150 domain-containing protein	WP_005493834.1
T6SE-204	VI	Vibrio alginolyticus	hypothetical protein V12G01_02265	EAS77247.1
T6SE-205	VI	Ralstonia solanacearum	conserved protein of unknown function, aromatic compound dioxygenase domain (plasmid)	YP_003748701.1
T6SE-206	VI	Serratia proteamaculans	DUF2235 domain-containing protein	WP_012006220.1
T6SE-207	VI	Klebsiella	DUF2235 domain-containing protein	WP_004224376.1
T6SE-208	VI	Klebsiella aerogenes	DUF2235 domain-containing protein	WP_015705640.1
T6SE-209	VI	Pseudomonas aeruginosa	hypothetical protein PA3290	NP_251980.1
T6SE-210	VI	Chromobacterium violaceum	DUF2235 domain-containing protein	WP_011133567.1
T6SE-211	VI	Photorhabdus luminescens	Pdl1	AAL18491.1
T6SE-212	VI	Xenorhabdus bovienii	lipase family protein	WP_012988017.1
T6SE-213	VI	Proteus mirabilis	lipase family protein	WP_012367965.1
T6SE-214	VI	Pseudomonas syringae	lipase	WP_011104583.1
T6SE-215	VI	Pseudomonas fluorescens	lipase family protein	WP_011331864.1
T6SE-216	VI	Pseudomonas entomophila	lipase	WP_011536446.1
T6SE-217	VI	Azoarcus sp.	DUF3274 domain-containing protein	WP_011767193.1
T6SE-218	VI	Pseudomonas syringae	DUF3274 domain-containing protein	WP_011105290.1
T6SE-219	VI	Enterobacter cloacae	DUF3274 domain-containing protein	WP_014882523.1
T6SE-220	VI	Escherichia	hypothetical protein	WP_000106189.1
T6SE-221	VI	Erwinia billingiae	hypothetical protein	WP_013203950.1
T6SE-222	VI	Ralstonia solanacearum	conserved protein of unknown function, hydrolase domain (plasmid)	YP_003748324.1
T6SE-223	VI	Burkholderia cenocepacia	alpha/beta hydrolase	WP_011695165.1
T6SE-224	VI	Erwinia billingiae	acetyltransferase	WP_013200451.1
T6SE-225	VI	Enterobacter cloacae	PGAP1-like protein	CBK84496.1
T6SE-226	VI	Xanthomonas oryzae	hypothetical protein	WP_014504343.1
T6SE-227	VI	Ralstonia solanacearum	putative phospholipase protein (plasmid)	YP_003747859.1
T6SE-228	VI	Chromobacterium violaceum	phospholipase	WP_011134789.1
T6SE-229	VI	Aggregatibacter aphrophilus	phospholipase	WP_012771255.1
T6SE-230	VI	Cupriavidus taiwanensis	phospholipase	WP_012355863.1
T6SE-231	VI	Ralstonia Pickettii	Chain F, Crystal Structure Of The Type Vi Semet Effector-immunity Complex Tae3- Tai3	PDB:4HZB
T6SE-232	VI	Desulfobacterium autotrophicum	Hcp	ACN17117.1

## Sheet: Test
ID	System	Species	Annotation	Protein ID
T1SE-1	I	Escherichia coli	Bacteriocin microcin B17	P05834
T1SE-2	I	Serratia marcescens	Serralysin	P07268
T1SE-3	I	Escherichia coli	Hemolysin, plasmid	P08715
T1SE-4	I	Grimontia hollisae	Hemolysin, heat labile	P14711
T1SE-5	I	Bordetella pertussis	Bifunctional hemolysin/adenylate cyclase	J7QLC0
T1SE-6	I	Actinobacillus pleuropneumoniae	RTX-II toxin determinant A	P15377
T1SE-7	I	Rhizobium leguminosarum	Nodulation protein O	P15728
T1SE-8	I	Dickeya chrysanthemi|Erwinia chrysanthemi	Serralysin B	P16316
T1SE-9	I	Escherichia coli	Colicin-V	P22522
T1SE-10	I	Pseudomonas fluorescens	Lipase	P26504
T1SE-11	I	Campylobacter fetus	S-layer protein	P35827
T1SE-12	I	Neisseria meningitidis	Iron-regulated protein FrpC	P55127
T1SE-13	I	Actinobacillus pleuropneumoniae	RTX-I toxin determinant A from serotypes 1/9	P55128
T1SE-14	I	Actinobacillus pleuropneumoniae	RTX-III toxin determinant A from serotype 2	P55130
T1SE-15	I	Escherichia coli	Microcin H47	P62530
T1SE-16	I	Photorhabdus sp.	Serralysin	P82115
T1SE-17	I	Pseudomonas aeruginosa	Serralysin	Q03023
T1SE-18	I	Dickeya chrysanthemi|Erwinia chrysanthemi	Serralysin	Q07162
T1SE-19	I	Proteus mirabilis	Serralysin	Q11137
T1SE-20	I	Escherichia coli	Microcin-24|colicin 24	Q46971
T2SE-1	II	Pseudomonas aeruginosa	elastase LasB	AAG07111.1
T2SE-2	II	Pseudomonas aeruginosa	hemolytic phospholipase C precursor	AAG04233.1
T2SE-3	II	Pseudomonas aeruginosa	structural elastase	AAA25873.1
T2SE-4	II	Pseudomonas aeruginosa	non-hemolytic phospholipase C precursor	AAG06707.1
T2SE-5	II	Pseudomonas aeruginosa	phospholipase C	NP_248716.1
T2SE-6	II	Pseudomonas aeruginosa	chitin-binding protein CbpD precursor	AAG04241.1
T2SE-7	II	Pseudomonas aeruginosa	exotoxin A precursor	AAG04537.1
T2SE-8	II	Pseudomonas aeruginosa	hypothetical protein PA0572	NP_249263.1
T2SE-9	II	Pseudomonas aeruginosa	endopeptidase IV	NP_252864.1
T2SE-10	II	Pseudomonas aeruginosa	lipase precursor	BAA23128.1
T3SE-1	III	Salmonella enterica	putative cytoplasmic protein	AAL21748.1
T3SE-2	III	Pseudomonas aeruginosa	adenylate cyclase	NP_250881.1
T3SE-3	III	Pseudomonas viridiflava	HopPsyA	AAT96188.1
T3SE-4	III	Pectobacterium carotovorum]	DspE protein	CBI45053.1
T3SE-5	III	Edwardsiella ictaluri	EseI (plasmid)	YP_007459743.1
T3SE-6	III	Yersinia enterocolitica	N-acylhomoserine lactone synthase YspI	CNK53375.1
T3SE-7	III	Bordetella bronchiseptica	type III secreted protein BspR	KDB71129.1
T3SE-8	III	Pseudomonas aeruginosa	Uncharacterized protein	A0A0H2ZEX1
T3SE-9	III	Pseudomonas aeruginosa	Uncharacterized protein	A0A0H2Z9C0
T3SE-10	III	Shigella flexneri	ORF13	Q6XW08
T3SE-11	III	Ralstonia solanacearum	Putative type III effector protein	Q8XTA1
T3SE-12	III	Xanthomonas campestris	Uncharacterized protein	Q3BMG7
T3SE-13	III	Xanthomonas campestris	Uncharacterized protein	Q3BQU4
T3SE-14	III	Xanthomonas campestris	Uncharacterized protein	Q3BNZ6
T3SE-15	III	Xanthomonas campestris	Putative serine/threonine protein kinase	Q3BWD6
T3SE-16	III	Xanthomonas campestris	Putative calcium-binding protein	Q3BQY9
T3SE-17	III	Edwardsiella tarda	Type III effector protein	A0A0C4MD04
T3SE-18	III	hlamydia trachomatis	Uncharacterized protein	O84701
T3SE-19	III	Bradyrhizobium japonicum	Uncharacterized protein	A0A0A3Z070
T3SE-20	III	Xanthomonas campestris	Type III secretion system effector protein	A0A1X7QEZ5
T3SE-21	III	Xanthomonas campestris	Protein-tyrosine-phosphatase putatively secreted as type III effector	B0RTJ1
T3SE-22	III	Xanthomonas oryzae	Type III effector protein XopI	G7TD81
T3SE-23	III	Xanthomonas oryzae	Type III effector protein XopK	G7TBV9
T3SE-24	III	Xanthomonas oryzae	Type III effector protein XopV	G7TBH8
T3SE-25	III	Xanthomonas oryzae	Type III effector protein XopZ1	G7TFJ1
T3SE-26	III	Xanthomonas oryzae	Type III effector protein XopAK (AvrRxo1)	G7TIM2
T3SE-27	III	Xanthomonas euvesicatoria	AvrBsT	G0T341
T3SE-28	III	Xanthomonas euvesicatoria	Avirulence protein	Q9F9J3
T3SE-29	III	Xanthomonas euvesicatoria	Avirulence protein	Q9F0I6
T3SE-30	III	Xanthomonas oryzae	Type III effector protein XopAE (HpaF)	G7TAD4
T4SE-1	IV	Legionella pneumophila	E3 ubiquitin-protein ligase LubX	Q5X159
T4SE-2	IV	Legionella pneumophila	hypothetical protein lpg1317	AAU27400.1
T4SE-3	IV	Legionella pneumophila	hypothetical protein lpg1975	AAU28044.1
T4SE-4	IV	Legionella pneumophila	leucine-rich repeat-containing protein	AAU28453.1
T4SE-5	IV	Legionella pneumophila	hypothetical protein lpg2638	AAU28696.1
T4SE-6	IV	Coxiella burnetii	hypothetical protein CbuK_1480	ACJ20646.1
T4SE-7	IV	Coxiella burnetii	hypothetical transcriptional regulatory protein	YP_002304327.1
T4SE-8	IV	Coxiella burnetii	hypothetical protein CbuG_0959	YP_002303471.1
T4SE-9	IV	Coxiella burnetii	hypothetical protein CBUA0014	NP_819031.1
T4SE-10	IV	Coxiella burnetii	hypothetical membrane spanning protein	ACJ19940.1
T4SE-11	IV	Coxiella burnetii	protein kinase family	ACJ20422.1
T4SE-12	IV	Coxiella burnetii	hypothetical cytosolic protein	ABS77175.2
T4SE-13	IV	Coxiella burnetii	hypothetical protein CbuK_1751	ACJ20883.1
T4SE-14	IV	Coxiella burnetii	hypothetical membrane-associated protein	ACJ20827.1
T4SE-15	IV	Coxiella burnetii	hypothetical protein CbuG_1886	YP_002304279.1
T4SE-16	IV	Legionella pneumophila	Sid related protein-like	AAU28223.1
T4SE-17	IV	Legionella pneumophila	leucine-rich repeat-containing protein	AAU28461.1
T4SE-18	IV	Legionella pneumophila	hypothetical protein lpg2508	AAU28568.1
T4SE-19	IV	Bartonella tribocorum	BepA protein	CAK02014.1
T4SE-20	IV	Bartonella henselae	BepB protein	CAD89508.1
T4SE-21	IV	Bartonella tribocorum	BepC protein	CAK02016.1
T4SE-22	IV	Anaplasma phagocytophilum	Ats-1	ACN39579.1
T4SE-23	IV	Ehrlichia chaffeensis	ankyrin repeat protein	ABD45276.1
T4SE-24	IV	Coxiella burnetii	hypothetical protein CBU_0329	637162017
T4SE-25	IV	Coxiella burnetii	hypothetical protein CBU_1107	637162776
T4SE-26	IV	Coxiella burnetii	hypothetical protein CBU_1108	637162777
T4SE-27	IV	Coxiella burnetii	hypothetical protein CBU_1525	637163187
T4SE-28	IV	Coxiella burnetii	hypothetical protein CBU_1532	637163194
T4SE-29	IV	Coxiella burnetii	hypothetical protein CBU_1776	637163436
T4SE-30	IV	Coxiella burnetii	hypothetical protein CBU_2059	637163712
T6SE-1	VI	Escherichia coli	Type VI secretion system effector, Hcp1 family	D7ZKQ6
T6SE-2	VI	Pseudomonas fluorescens	type VI secretion system effector Hcp3	EIK66646.1
T6SE-3	VI	Edwardsiella tarda	EvpP	ACR24234.1
T6SE-4	VI	Pseudomonas fluorescens	type VI secretion protein VgrG3	EJL01728.1
T6SE-5	VI	Pseudomonas aeruginousa	Effector Tse1	4F0V
T6SE-6	VI	Enterobacter cloacae	Type Vi Effector Tae4	4HFL
T6SE-7	VI	Burkholderia cenocepacia	Uncharacterized protein	B4EMB9
T6SE-8	VI	Pseudomonas aeruginosa	Uncharacterized protein	Q9I6M7
T6SE-9	VI	Pseudomonas aeruginosa	Non-heme catalase KatN	Q9I1T0
T6SE-10	VI	Escherichia coli	Putative type VI secretion protein	D3GUW5
T6SE-11	VI	Escherichia coli	Protein RhsB	P16917
T6SE-12	VI	Escherichia coli	Hcp1 family type VI secretion system effector	ELG48174.1
T6SE-13	VI	Escherichia coli	Hcp1 family type VI secretion system effector	ELH07638.1
T6SE-14	VI	Salmonella bongori	VgrG protein	AGR57335.1
T6SE-15	VI	Escherichia coli	type VI secretion system effector, Hcp1 family protein	KEL77525.1
T6SE-16	VI	Escherichia coli	type VI secretion system effector, Hcp1 family	EFK20023.1
T6SE-17	VI	Salmonella enterica	type VI secretion system effector, Hcp1 family	EHY67871.1
T6SE-18	VI	Escherichia coli	Hcp1 family type VI secretion system effector	ELG90893.1
T6SE-19	VI	Vibrio proteolyticus	hypothetical protein VPR01S_11_01580	GAD68164.1
T6SE-20	VI	Vibrio proteolyticus	hypothetical protein VPR01S_11_01570	GAD68163.1
