# Supplementary material for: DeepSecE: A Deep-Learning-Based Framework for Multiclass Prediction of Secreted Proteins in Gram-Negative Bacteria
Source: Research (Wash D C). 2023 Oct 25;6:0258. doi: 10.34133/research.0258 (PMC10599158; doi:10.34133/research.0258)
Supplement: Supplementary 1 — Table S1. Comparison with state-of-the-art methods on benchmark test set for T1SE, T3SE, T4SE, and T6SE prediction. Table S2. Genome-wide prediction results of secreted proteins in the genomes of 5 representative Gram-negative bacteria using DeepSecE. Table S3. Functional analyses of secreted substrate proteins included in the web platform of DeepSecEdb. Fig. S1. Visualization of the sequence embeddings of secreted proteins. Fig. S2. Data characteristics of the secreted substrate protein dataset. Fig. S3. Performance comparison on cross-validation and independent tests. Fig. S4. Prediction results for secreted proteins with divergent sequence identities. Fig. S5. Performance comparison with T1SEstacker to predict T1SEs. Fig. S6. Genome-wide prediction of secreted proteins in 4 representative bacterial strains using DeepSecE. Fig. S7. DeepSecE enables the detection of putative secreted proteins distantly related to known ones. Fig. S8. Putative secretion pattern of type VI secreted protein VaxB in V. cholerae serotype O1. Fig. S9. Extended characteristics of putative secretion systems and substrate proteins across representative Gram-negative bacterial genomes. Fig. S10. Secretion systems and secreted proteins in a wide range of Gram-negative bacterial species. Fig. S11. Instruction of the online prediction server of DeepSecE to identify bacterial secreted proteins. Data file S1. Curated secreted and nonsecreted proteins in the training and test dataset. Data file S2. Novel candidates of secreted proteins in the genomes of 5 representative Gram-negative bacteria predicted by DeepSecE. [file research.0258.f1.zip › Data file S2.xlsx]

## Sheet: NC_004578.1 (P.syringae)
name	score	identity	evalue	protein_id	annotation	locus_tag	gene	start	end	strand	Exp.	DeepSecE	DeepSecE(0.6)
T3SE-WP_011102938.1	0.7593	30.667	0.035	WP_011102938.1	M48 family metallopeptidase	PSPTO_RS00060		16743	17453	+	0	1	1
T3SE-WP_011102945.1	0.9096	41.379	0.51	WP_011102945.1	hypothetical protein	PSPTO_RS00100		25187	25537	-	0	1	1
T3SE-WP_200836483.1	0.5739	32.075	1.2	WP_200836483.1	helix-turn-helix transcriptional regulator	PSPTO_RS00120		28166	29323	+	0	1	0
T3SE-WP_054070124.1	0.7958	27.869	0.74	WP_054070124.1	hypothetical protein	PSPTO_RS00240		59945	60178	+	0	1	1
T3SE-WP_226992674.1	0.8872	82.609	1.16e-34	WP_226992674.1	hypothetical protein	PSPTO_RS30105		60407	61189	-	0	1	1
T3SE-WP_005769549.1	0.5794	43.478	7.9	WP_005769549.1	hypothetical protein	PSPTO_RS00510		113528	113779	-	0	1	0
T3SE-WP_005769538.1	0.6486	45.714	0.2	WP_005769538.1	DUF1127 domain-containing protein	PSPTO_RS00530		118287	118538	+	0	1	1
T3SE-WP_007247222.1	0.8788	24.752	0.074	WP_007247222.1	bifunctional diguanylate cyclase/phosphodiesterase	PSPTO_RS00610		134647	136311	+	0	1	1
T3SE-WP_011103006.1	0.7067	68.182	0.19	WP_011103006.1	AlgP family protein	PSPTO_RS00720		159053	160009	+	0	1	1
T3SE-WP_005768208.1	0.6024	30.864	0.16	WP_005768208.1	phenylacetaldoxime dehydratase family protein	PSPTO_RS30115		213513	214433	+	0	1	1
T3SE-WP_147463982.1	0.6155	29.268	4.1	WP_147463982.1	GNAT family N-acetyltransferase	PSPTO_RS01055		223760	224494	-	0	1	1
T3SE-WP_005768484.1	0.512	47.368	2.2	WP_005768484.1	type II toxin-antitoxin system RelE/ParE family toxin	PSPTO_RS01275		261343	261693	+	0	1	0
T3SE-WP_046463848.1	0.9991	28.571	6.1	WP_046463848.1	hypothetical protein	PSPTO_RS01290		263550	264257	-	0	1	1
T3SE-WP_011103045.1	0.8745	28.788	1.3	WP_011103045.1	cupin domain-containing protein	PSPTO_RS01300		265284	265997	-	0	1	1
T3SE-WP_011103056.1	0.7271	31.429	3.3	WP_011103056.1	hypothetical protein	PSPTO_RS01380		283423	284079	+	0	1	1
T3SE-WP_057443286.1	0.7883	22.951	0.78	WP_057443286.1	hypothetical protein	PSPTO_RS01560		320315	320710	-	0	1	1
T3SE-WP_046463817.1	0.546	39.13	0.67	WP_046463817.1	response regulator	PSPTO_RS01605		328828	330219	+	0	1	0
T3SE-WP_005763415.1	0.8179	37.037	0.95	WP_005763415.1	sensor domain-containing diguanylate cyclase	PSPTO_RS01615		330437	331435	-	0	1	1
T3SE-WP_007247550.1	0.4598	23.077	0.77	WP_007247550.1	AMP-binding protein	PSPTO_RS01955		406323	407510	+	0	1	0
T3SE-WP_011103122.1	0.8203	20.492	1.4	WP_011103122.1	hypothetical protein	PSPTO_RS01970		411649	412236	-	0	1	1
T3SE-WP_005737430.1	0.9814	25.641	2.4	WP_005737430.1	hypothetical protein	PSPTO_RS02115		446683	446949	-	0	1	1
T3SE-WP_005763699.1	0.6132	48.148	0.071	WP_005763699.1	hypothetical protein	PSPTO_RS02450		514068	514301	+	0	1	1
T3SE-WP_003379947.1	0.5468	40.741	2.4	WP_003379947.1	cell division protein ZapA	PSPTO_RS02455		514298	514600	+	0	1	0
T3SE-WP_005763731.1	0.6327	26.761	0.4	WP_005763731.1	malate synthase G	PSPTO_RS02505		525681	527858	-	0	1	1
T3SE-WP_003382340.1	0.9858	28.571	2.4	WP_003382340.1	hypothetical protein	PSPTO_RS02600		545737	546033	+	0	1	1
T3SE-WP_011103163.1	0.9998	23.741	3.06e-08	WP_011103163.1	ADP-ribosyltransferase domain-containing protein	PSPTO_RS02610		548376	549170	-	0	1	1
T3SE-WP_005768037.1	0.8087	31.034	0.43	WP_005768037.1	DUF1654 domain-containing protein	PSPTO_RS02985		627735	627983	-	0	1	1
T3SE-WP_011103200.1	0.5846	37.143	0.8	WP_011103200.1	lipid II-degrading bacteriocin	PSPTO_RS03000		629847	630677	+	0	1	0
T3SE-WP_005768022.1	0.6473	41.176	1.8	WP_005768022.1	DUF2635 domain-containing protein	PSPTO_RS03025		632679	632867	+	0	1	1
T3SE-WP_011103204.1	0.3232	42.308	0.29	WP_011103204.1	phage tail tape measure protein	PSPTO_RS03045		635214	637358	+	0	1	0
T3SE-WP_226992679.1	0.9236	99.585	0	WP_226992679.1	YopT-type cysteine protease domain-containing protein	PSPTO_RS03095		648896	649621	-	0	1	1
T3SE-WP_005768974.1	0.3945	24.39	3.3	WP_005768974.1	hypothetical protein	PSPTO_RS03530		721761	722480	-	0	1	0
T3SE-WP_005769010.1	0.8133	38.462	0.037	WP_005769010.1	hypothetical protein	PSPTO_RS03625		740788	741144	+	0	1	1
T3SE-WP_011103247.1	0.8863	28.571	2.5	WP_011103247.1	hypothetical protein	PSPTO_RS03755		762110	763885	+	0	1	1
T3SE-WP_011103248.1	0.7046	52.381	9.2	WP_011103248.1	hypothetical protein	PSPTO_RS03760		763882	764487	+	0	1	1
T3SE-WP_011103252.1	0.4861	27.083	1.1	WP_011103252.1	hypothetical protein	PSPTO_RS03790		769587	769985	+	0	1	0
T3SE-WP_011103253.1	0.5853	41.176	3	WP_011103253.1	zinc-dependent peptidase	PSPTO_RS03810		772437	773246	-	0	1	0
T3SE-WP_005770090.1	0.9189	34.091	1.5	WP_005770090.1	DUF726 domain-containing protein	PSPTO_RS03925		792708	794105	+	0	1	1
T3SE-WP_011103344.1	0.9996	25.773	0.22	WP_011103344.1	hypothetical protein	PSPTO_RS30155		988523	989734	+	0	1	1
T3SE-WP_007246096.1	0.9799	27.143	0.00012	WP_007246096.1	pentapeptide repeat-containing protein	PSPTO_RS05135		1059244	1059588	-	0	1	1
T3SE-WP_003380289.1	0.9622	34.043	0.68	WP_003380289.1	Mks condensin complex protein MksE	PSPTO_RS05230		1080457	1081164	-	0	1	1
T3SE-WP_011103378.1	0.8532	29.825	0.14	WP_011103378.1	Mks condensin complex protein MksB	PSPTO_RS05235		1081154	1082431	-	0	1	1
T3SE-WP_005771507.1	0.4717	30.357	0.4	WP_005771507.1	hypothetical protein	PSPTO_RS05250		1083838	1084245	-	0	1	0
T3SE-WP_159229438.1	0.5334	26.984	0.69	WP_159229438.1	hypothetical protein	PSPTO_RS05375		1112550	1112735	+	0	1	0
T3SE-WP_005770909.1	0.9984	34.091	0.28	WP_005770909.1	type III effector	PSPTO_RS05395		1115514	1116344	-	0	1	1
T3SE-WP_003380356.1	0.798	48.276	0.15	WP_003380356.1	DUF2384 domain-containing protein	PSPTO_RS05475		1137765	1138214	-	0	1	1
T3SE-WP_005770950.1	0.4621	73.282	1.09e-76	WP_005770950.1	tRNA(fMet)-specific endonuclease VapC	PSPTO_RS05510	vapC	1143628	1144032	-	0	1	0
T3SE-WP_011103422.1	0.8719	48	1.7	WP_011103422.1	DUF4868 domain-containing protein	PSPTO_RS05750		1198881	1199858	-	0	1	1
T3SE-WP_005736543.1	0.9269	27.419	0.62	WP_005736543.1	hypothetical protein	PSPTO_RS06010		1250011	1250244	-	0	1	1
T3SE-WP_011103457.1	0.9402	25.843	0.21	WP_011103457.1	hypothetical protein	PSPTO_RS06220		1291353	1291697	-	0	1	1
T3SE-WP_005768752.1	0.7561	90.265	1.2e-74	WP_005768752.1	HopJ type III effector protein	PSPTO_RS06235		1294195	1294536	-	0	1	1
T3SE-WP_011103458.1	0.9239	28.571	2.5	WP_011103458.1	hypothetical protein	PSPTO_RS06265		1297494	1298099	-	0	1	1
T3SE-WP_005768735.1	0.7788	33.784	0.052	WP_005768735.1	tetratricopeptide repeat protein	PSPTO_RS06300		1303986	1304789	-	0	1	1
T3SE-WP_005764206.1	0.5158	29.167	0.47	WP_005764206.1	DUF3509 domain-containing protein	PSPTO_RS06345		1316033	1316365	-	0	1	0
T3SE-WP_046463401.1	0.9333	35.294	1.7	WP_046463401.1	hypothetical protein	PSPTO_RS06450		1338902	1339393	+	0	1	1
T3SE-WP_005764101.1	0.6532	24.468	0.03	WP_005764101.1	nucleoid-associated protein YejK	PSPTO_RS06670	yejK	1386213	1387214	-	0	1	1
T3SE-WP_005764094.1	0.6217	26.984	1.9	WP_005764094.1	hypothetical protein	PSPTO_RS06700		1392581	1393006	-	0	1	1
T3SE-WP_011103515.1	0.6962	31.818	0.023	WP_011103515.1	DUF6508 domain-containing protein	PSPTO_RS07055		1471584	1472552	-	0	1	1
T3SE-WP_005763971.1	0.9862	18.841	4.3	WP_005763971.1	M48 family metalloprotease	PSPTO_RS07100		1488377	1489579	-	0	1	1
T3SE-WP_005736349.1	0.8466	27.5	0.24	WP_005736349.1	CesT family type III secretion system chaperone	PSPTO_RS07195		1504948	1505427	+	0	1	1
T3SE-WP_005763926.1	0.9778	69.005	0	WP_005763926.1	pectate lyase	PSPTO_RS07215		1509390	1510664	-	0	1	1
T3SE-WP_011103530.1	0.9493	24.286	2.6	WP_011103530.1	CesT family type III secretion system chaperone	PSPTO_RS07220		1510970	1511464	+	0	1	1
T3SE-WP_005763915.1	0.9836	39.474	0.11	WP_005763915.1	type III secretion system chaperone	PSPTO_RS07230		1513678	1514067	+	0	1	1
T3SE-WP_005763902.1	0.9957	58.981	3.05e-111	WP_005763902.1	type III secretion system effector HrpZ	PSPTO_RS07260	hrpZ1	1524678	1525790	+	0	1	1
T3SE-WP_005763898.1	0.9992	26.761	0.24	WP_005763898.1	type III secretion system inner rod subunit SctI	PSPTO_RS07265	sctI	1525818	1526192	+	0	1	1
T3SE-WP_005763896.1	0.8911	41.379	5.2	WP_005763896.1	hypothetical protein	PSPTO_RS07275		1527007	1527534	+	0	1	1
T3SE-WP_007244829.1	0.9714	31.579	4.7	WP_007244829.1	type III secretion system stator protein SctL	PSPTO_RS07280	sctL	1527570	1528151	+	0	1	1
T3SE-WP_003375722.1	0.9918	31.429	0.14	WP_003375722.1	type III secretion protein HrpF	PSPTO_RS07285		1528246	1528470	+	0	1	1
T3SE-WP_005763889.1	0.9918	41.379	0.9	WP_005763889.1	type III secretion protein	PSPTO_RS07290		1528457	1528888	+	0	1	1
T3SE-WP_007244826.1	0.8082	33.333	0.73	WP_007244826.1	HrpRS complex negative regulator HrpV	PSPTO_RS07305	hrpV	1531192	1531551	+	0	1	1
T3SE-WP_003375716.1	0.5959	33.913	1.45e-58	WP_003375716.1	type III secretion system export apparatus subunit SctU	PSPTO_RS07315	sctU	1532093	1533172	-	0	1	0
T3SE-WP_011103536.1	0.9931	31.25	1.8	WP_011103536.1	flagellar hook-length control protein FliK	PSPTO_RS07345		1536004	1536573	-	0	1	1
T3SE-WP_005615731.1	0.9999	26.829	2.77e-12	WP_005615731.1	type III secretion system gatekeeper subunit SctW	PSPTO_RS07370	sctW	1541488	1542594	-	0	1	1
T3SE-WP_005771009.1	0.9966	42.308	0.096	WP_005771009.1	hypothetical protein	PSPTO_RS07565		1581112	1581555	+	0	1	1
T3SE-WP_011103557.1	0.4057	41.818	0.24	WP_011103557.1	glycoside hydrolase family 68 protein	PSPTO_RS07615		1593629	1594924	-	0	1	0
T3SE-WP_007245377.1	0.9315	27.397	1.7	WP_007245377.1	DUF3509 domain-containing protein	PSPTO_RS07795		1633695	1633991	+	0	1	1
T3SE-WP_003377747.1	0.8812	38.462	0.85	WP_003377747.1	hypothetical protein	PSPTO_RS07925		1669737	1669955	+	0	1	1
T3SE-WP_005765940.1	0.994	29.091	1.6	WP_005765940.1	hypothetical protein	PSPTO_RS07940		1671744	1672367	-	0	1	1
T3SE-WP_011103590.1	0.9771	29.268	1.4	WP_011103590.1	matrixin family metalloprotease	PSPTO_RS08025		1687418	1688266	-	0	1	1
T3SE-WP_010202284.1	0.9435	37.5	2.5	WP_010202284.1	hypothetical protein	PSPTO_RS29865		1731720	1731875	+	0	1	1
T3SE-WP_011103606.1	0.9644	34.483	1.5	WP_011103606.1	antibiotic biosynthesis monooxygenase	PSPTO_RS08240		1736307	1736618	+	0	1	1
T3SE-WP_002554403.1	0.5913	26.923	0.033	WP_002554403.1	hypothetical protein	PSPTO_RS08320		1750785	1750973	-	0	1	0
T3SE-WP_046463930.1	0.6478	38.71	1.6	WP_046463930.1	hypothetical protein	PSPTO_RS08425		1769199	1769918	+	0	1	1
T3SE-WP_011103631.1	0.9984	27.184	0.18	WP_011103631.1	hypothetical protein	PSPTO_RS08430		1770750	1771622	+	0	1	1
T3SE-WP_004879420.1	0.7787	32.432	1.7	WP_004879420.1	YheU family protein	PSPTO_RS08505		1785076	1785303	-	0	1	1
T3SE-WP_225982977.1	0.5672	37.5	0.95	WP_225982977.1	hypothetical protein	PSPTO_RS08565		1799219	1799452	-	0	1	0
T3SE-WP_011103651.1	0.8832	25.676	2.2	WP_011103651.1	Bro-N domain-containing protein	PSPTO_RS08640		1815904	1816479	-	0	1	1
T3SE-WP_003381567.1	0.5132	28.358	0.46	WP_003381567.1	NAD(P)H:quinone oxidoreductase	PSPTO_RS08805	wrbA	1855816	1856421	-	0	1	0
T3SE-WP_003381582.1	0.9371	36.364	6.6	WP_003381582.1	hypothetical protein	PSPTO_RS08860		1867739	1867918	-	0	1	1
T3SE-WP_003378914.1	0.9794	32.258	0.83	WP_003378914.1	hypothetical protein	PSPTO_RS08995		1891475	1891693	-	0	1	1
T3SE-WP_005766730.1	0.5245	29.333	0.22	WP_005766730.1	GGDEF domain-containing protein	PSPTO_RS09070		1907254	1908180	-	0	1	0
T3SE-WP_046463922.1	0.3451	31.707	1.3	WP_046463922.1	DUF1127 domain-containing protein	PSPTO_RS09230		1941002	1941235	+	0	1	0
T3SE-WP_005767727.1	0.724	37.931	0.032	WP_005767727.1	hypothetical protein	PSPTO_RS09485		1988016	1988195	-	0	1	1
T3SE-WP_005767754.1	0.8948	35.714	0.19	WP_005767754.1	hypothetical protein	PSPTO_RS09570		2006821	2007108	+	0	1	1
T3SE-WP_046463918.1	0.4547	44.444	0.51	WP_046463918.1	hypothetical protein	PSPTO_RS09680		2029621	2029902	-	0	1	0
T3SE-WP_024666576.1	0.6985	31.034	1.7	WP_024666576.1	YqcI/YcgG family protein	PSPTO_RS09820		2057983	2058765	+	0	1	1
T3SE-WP_011103752.1	0.8631	35.897	1.8	WP_011103752.1	VOC family protein	PSPTO_RS09845		2063891	2065276	-	0	1	1
T3SE-WP_003382703.1	0.7303	23.913	2.2	WP_003382703.1	acyl carrier protein	PSPTO_RS09955		2093686	2093892	+	0	1	1
T3SE-WP_005616754.1	0.9941	32.727	0.31	WP_005616754.1	flagellar biosynthesis anti-sigma factor FlgM	PSPTO_RS10015	flgM	2107909	2108223	-	0	1	1
T3SE-WP_005767009.1	0.9877	30.435	1.3	WP_005767009.1	flagellar protein FlaG	PSPTO_RS10135		2136902	2137294	+	0	1	1
T3SE-WP_011103786.1	0.7251	37.5	5.4	WP_011103786.1	flagellar hook-length control protein FliK	PSPTO_RS10215		2152700	2154124	+	0	1	1
T3SE-WP_005766956.1	0.9989	31.373	2.5	WP_005766956.1	hypothetical protein	PSPTO_RS10345		2176574	2177041	+	0	1	1
T3SE-WP_046464008.1	0.7577	29.545	0.45	WP_046464008.1	hypothetical protein	PSPTO_RS10415		2188944	2189402	-	0	1	1
T3SE-WP_005766927.1	0.9094	39.394	1.3	WP_005766927.1	hypothetical protein	PSPTO_RS10450		2198423	2198959	-	0	1	1
T3SE-WP_003378668.1	0.7077			WP_003378668.1	hypothetical protein	PSPTO_RS29880		2208732	2208902	-	0	1	1
T3SE-WP_003315128.1	0.9911	31.818	0.67	WP_003315128.1	DUF3509 domain-containing protein	PSPTO_RS10620		2231544	2231822	-	0	1	1
T3SE-WP_011103820.1	0.5192	30.952	2.9	WP_011103820.1	hypothetical protein	PSPTO_RS10630		2232829	2233347	+	0	1	0
T3SE-WP_011103835.1	0.8225	27.119	1.2	WP_011103835.1	hypothetical protein	PSPTO_RS10790		2256299	2256550	-	0	1	1
T3SE-WP_007244210.1	0.5909	26.415	0.066	WP_007244210.1	DUF4404 family protein	PSPTO_RS10940		2288651	2288920	-	0	1	0
T3SE-WP_011103857.1	0.818	28.571	4.7	WP_011103857.1	S24 family peptidase	PSPTO_RS10980		2295503	2295946	+	0	1	1
T3SE-WP_005617091.1	0.8555	37.5	2.7	WP_005617091.1	DUF1652 domain-containing protein	PSPTO_RS11000		2298115	2298372	+	0	1	1
T3SE-WP_011103863.1	0.9055	25.424	7.53e-05	WP_011103863.1	sensor histidine kinase	PSPTO_RS11040		2304137	2305321	-	0	1	1
T3SE-WP_005770688.1	0.8847	44.118	0.38	WP_005770688.1	DUF6162 family protein	PSPTO_RS11100		2326421	2326993	-	0	1	1
T3SE-WP_011103905.1	0.7542	35.897	4.2	WP_011103905.1	hypothetical protein	PSPTO_RS11605		2470632	2472905	+	0	1	1
T3SE-WP_011103906.1	0.7691	28.049	1.8	WP_011103906.1	hypothetical protein	PSPTO_RS11610		2472944	2475934	+	0	1	1
T3SE-WP_011103929.1	0.3971	20.87	0.098	WP_011103929.1	universal stress protein	PSPTO_RS11815		2519390	2519893	+	0	1	0
T3SE-WP_003382465.1	0.8817	25	0.66	WP_003382465.1	crfX protein	PSPTO_RS11910		2540983	2541231	+	0	1	1
T3SE-WP_162491835.1	0.3836	33.333	6.5	WP_162491835.1	hypothetical protein	PSPTO_RS12055		2575936	2577573	-	0	1	0
T3SE-WP_003373331.1	0.7904	21.311	4.5	WP_003373331.1	response regulator	PSPTO_RS12100		2585606	2585998	-	0	1	1
T3SE-WP_011103957.1	0.5103	28.571	1.2	WP_011103957.1	protocatechuate 3,4-dioxygenase subunit beta	PSPTO_RS12140	pcaH	2591697	2592416	+	0	1	0
T3SE-WP_005765651.1	0.8632	45.161	1.7	WP_005765651.1	hypothetical protein	PSPTO_RS12255		2614902	2615099	+	0	1	1
T3SE-WP_007246362.1	0.9409	32.143	0.14	WP_007246362.1	hypothetical protein	PSPTO_RS12270		2616307	2616546	-	0	1	1
T3SE-WP_005765646.1	0.677	31.111	2.2	WP_005765646.1	DUF1654 domain-containing protein	PSPTO_RS12280		2617458	2617709	-	0	1	1
T3SE-WP_080898792.1	0.8125	50	6.5	WP_080898792.1	hypothetical protein	PSPTO_RS12325		2625268	2625462	-	0	1	1
T3SE-WP_046464006.1	0.7483	36	0.7	WP_046464006.1	urease accessory protein UreD	PSPTO_RS12520		2657199	2658056	-	0	1	1
T3SE-WP_005771214.1	0.4904	29.134	0.24	WP_005771214.1	chemotaxis protein CheW	PSPTO_RS12685		2698062	2699552	+	0	1	0
T3SE-WP_011104027.1	0.7582	28.571	1.8	WP_011104027.1	DUF6482 family protein	PSPTO_RS12850		2735382	2735693	+	0	1	1
T3SE-WP_010205561.1	0.8282	26.984	0.1	WP_010205561.1	hypothetical protein	PSPTO_RS12970		2765573	2765773	-	0	1	1
T3SE-WP_005617589.1	0.7207	45.833	0.74	WP_005617589.1	hypothetical protein	PSPTO_RS12975		2765910	2766113	-	0	1	1
T3SE-WP_005617613.1	0.5243	36.364	0.73	WP_005617613.1	hypothetical protein	PSPTO_RS13025		2777027	2777347	+	0	1	0
T3SE-WP_226992694.1	0.588	36.842	0.33	WP_226992694.1	type VI secretion system domain-containing protein	PSPTO_RS13165		2807021	2807629	+	0	1	0
T3SE-WP_011104077.1	0.7555	30.952	6.6	WP_011104077.1	sigma-54-dependent Fis family transcriptional regulator	PSPTO_RS13200		2815564	2817093	+	0	1	1
T3SE-WP_032640670.1	0.9846	99.644	0	WP_032640670.1	transglycosylase SLT domain-containing protein	PSPTO_RS13845		2974074	2974919	+	0	1	1
T3SE-WP_005737770.1	0.8394	29.032	0.42	WP_005737770.1	hypothetical protein	PSPTO_RS13870		2978728	2978910	-	0	1	1
T3SE-WP_005762621.1	0.9856	23.967	0.4	WP_005762621.1	hypothetical protein	PSPTO_RS13965		2994802	2995356	+	0	1	1
T3SE-WP_005762465.1	0.9451	56.522	0.2	WP_005762465.1	DUF1652 domain-containing protein	PSPTO_RS14380		3103627	3103893	-	0	1	1
T3SE-WP_046463533.1	0.9995	36.364	3.7	WP_046463533.1	hypothetical protein	PSPTO_RS14450		3118031	3118969	+	0	1	1
T3SE-WP_149032124.1	0.3847	29.825	1.6	WP_149032124.1	hypothetical protein	PSPTO_RS14455		3119020	3119745	+	0	1	0
T3SE-WP_005762396.1	0.7784	52.381	0.96	WP_005762396.1	hypothetical protein	PSPTO_RS14550		3140755	3141276	+	0	1	1
T3SE-WP_005762383.1	0.8031	72.727	6.2	WP_005762383.1	hypothetical protein	PSPTO_RS14580		3145551	3146459	-	0	1	1
T3SE-WP_046463524.1	0.9466	39.286	0.26	WP_046463524.1	hypothetical protein	PSPTO_RS14675		3188801	3189181	-	0	1	1
T3SE-WP_046463778.1	0.9436	42.308	0.6	WP_046463778.1	putative natural product biosynthesis protein	PSPTO_RS14705		3195105	3195731	+	0	1	1
T3SE-WP_011104237.1	0.6531	39.286	1.7	WP_011104237.1	hypothetical protein	PSPTO_RS14795		3215113	3215469	+	0	1	1
T3SE-WP_046463359.1	0.6723	35.294	3.2	WP_046463359.1	hypothetical protein	PSPTO_RS14840		3225543	3225899	-	0	1	1
T3SE-WP_007243908.1	0.6862	35.135	2.1	WP_007243908.1	VWA domain-containing protein	PSPTO_RS14905		3242922	3244193	+	0	1	1
T3SE-WP_226992701.1	0.7018	50	2.9	WP_226992701.1	substrate-binding domain-containing protein	PSPTO_RS15250		3320188	3320892	-	0	1	1
T3SE-WP_011104303.1	0.7752	24.051	3.3	WP_011104303.1	MbcA/ParS/Xre antitoxin family protein	PSPTO_RS15325		3336803	3337246	+	0	1	1
T3SE-WP_007246483.1	0.9663	28.169	1.9	WP_007246483.1	acyl-CoA dehydrogenase	PSPTO_RS15445		3355616	3356056	-	0	1	1
T3SE-WP_011104341.1	0.5688	22.535	2.3	WP_011104341.1	phosphoglucomutase (alpha-D-glucose-1,6-bisphosphate-dependent)	PSPTO_RS15710	pgm	3411577	3413223	-	0	1	0
T3SE-WP_005764454.1	0.5965	30.769	5.7	WP_005764454.1	hypothetical protein	PSPTO_RS15725		3417166	3418668	-	0	1	0
T3SE-WP_005766113.1	0.9531	29.412	0.12	WP_005766113.1	hypothetical protein	PSPTO_RS15865		3449676	3450368	+	0	1	1
T3SE-WP_005766152.1	0.796	41.026	0.03	WP_005766152.1	hypothetical protein	PSPTO_RS29905		3467555	3467716	+	0	1	1
T3SE-WP_046463770.1	0.4015	33.929	3	WP_046463770.1	hypothetical protein	PSPTO_RS30065		3476629	3477150	+	0	1	0
T3SE-WP_046463771.1	0.683	29.688	4.1	WP_046463771.1	hypothetical protein	PSPTO_RS16010		3478420	3479064	-	0	1	1
T3SE-WP_005766218.1	0.7842	23.256	0.76	WP_005766218.1	DUF6026 family protein	PSPTO_RS29915		3509027	3509200	+	0	1	1
T3SE-WP_005766263.1	0.94	39.13	3.1	WP_005766263.1	hypothetical protein	PSPTO_RS16255		3533305	3533571	+	0	1	1
T3SE-WP_005766308.1	0.4568	34.286	7.4	WP_005766308.1	hypothetical protein	PSPTO_RS16365		3559693	3560049	-	0	1	0
T3SE-WP_007245872.1	0.954	42.857	0.73	WP_007245872.1	hypothetical protein	PSPTO_RS16410		3568261	3568560	+	0	1	1
T3SE-WP_011104422.1	0.8159	58.824	1.6	WP_011104422.1	aminoglycoside phosphotransferase family protein	PSPTO_RS16475		3579764	3580717	-	0	1	1
T3SE-WP_011104432.1	0.9066	32.759	1.6	WP_011104432.1	hypothetical protein	PSPTO_RS16535		3595165	3595944	-	0	1	1
T3SE-WP_226992637.1	0.4962	42.105	0.28	WP_226992637.1	hypothetical protein	PSPTO_RS16645		3619339	3619785	-	0	1	0
T3SE-WP_007246043.1	0.7995	42.857	0.45	WP_007246043.1	hypothetical protein	PSPTO_RS17255		3775152	3775739	+	0	1	1
T3SE-WP_011104527.1	0.878	39.13	0.73	WP_011104527.1	phage tail assembly protein	PSPTO_RS17545		3836682	3836984	-	0	1	1
T3SE-WP_007244786.1	0.9887	38.983	0.72	WP_007244786.1	hypothetical protein	PSPTO_RS17585		3843211	3843489	-	0	1	1
T3SE-WP_162839069.1	0.9667	40.909	3.1	WP_162839069.1	hypothetical protein	PSPTO_RS29925		3859756	3859932	+	0	1	1
T3SE-WP_226992641.1	0.955	27.273	1.9	WP_226992641.1	phage late control D family protein	PSPTO_RS30275		3929306	3929530	+	0	1	1
T3SE-WP_005765020.1	0.6361	32.5	6.5	WP_005765020.1	5-deoxy-glucuronate isomerase	PSPTO_RS18095	iolB	3949760	3950569	-	0	1	1
T3SE-WP_007245353.1	0.932	31.884	1.8	WP_007245353.1	SulA-like leucine-rich domain-containing protein	PSPTO_RS18155		3962011	3962481	+	0	1	1
T3SE-WP_003315798.1	0.8762	42.308	0.29	WP_003315798.1	hypothetical protein	PSPTO_RS18160		3962536	3962769	-	0	1	1
T3SE-WP_005765119.1	0.9856	22.222	8.5	WP_005765119.1	hypothetical protein	PSPTO_RS18325		3999972	4000283	+	0	1	1
T3SE-WP_005765147.1	0.499	27.907	5.3	WP_005765147.1	malate synthase G	PSPTO_RS18400		4016048	4018225	+	0	1	0
T3SE-WP_005765153.1	0.7853	29.63	2.1	WP_005765153.1	PD40 domain-containing protein	PSPTO_RS18410		4019732	4020661	-	0	1	1
T3SE-WP_011104612.1	0.5877	35.897	2.5	WP_011104612.1	hypothetical protein	PSPTO_RS18435		4025135	4026535	-	0	1	0
T3SE-WP_005765163.1	0.979	28.571	2.7	WP_005765163.1	DUF1652 domain-containing protein	PSPTO_RS18440		4027298	4027558	-	0	1	1
T3SE-WP_046463492.1	0.8652	27.16	0.75	WP_046463492.1	GNAT family N-acetyltransferase	PSPTO_RS18495		4039263	4039988	-	0	1	1
T3SE-WP_046463732.1	0.831	36.364	0.53	WP_046463732.1	flagellar hook-length control protein FliK	PSPTO_RS18795		4095550	4097199	+	0	1	1
T3SE-WP_011104687.1	0.9206	25.61	0.045	WP_011104687.1	hypothetical protein	PSPTO_RS19160		4181623	4186854	-	0	1	1
T3SE-WP_003376227.1	0.6005			WP_003376227.1	hypothetical protein	PSPTO_RS19170		4187771	4187986	+	0	1	1
T3SE-WP_044392753.1	0.985	40.909	4.2	WP_044392753.1	hypothetical protein	PSPTO_RS19460		4254938	4255297	+	0	1	1
T3SE-WP_046463335.1	0.9444	41.176	2	WP_046463335.1	DUF5629 family protein	PSPTO_RS19525		4269921	4270205	-	0	1	1
T3SE-WP_011104723.1	0.943	42.105	0.38	WP_011104723.1	YjfK family protein	PSPTO_RS19595		4286096	4286752	-	0	1	1
T3SE-WP_005769102.1	0.7771	40.678	1.1	WP_005769102.1	YjfI family protein	PSPTO_RS19615		4289184	4289837	-	0	1	1
T3SE-WP_007245822.1	0.6492	33.333	0.55	WP_007245822.1	DUF6190 family protein	PSPTO_RS20030		4379795	4380328	+	0	1	1
T3SE-WP_005770456.1	0.9168	31.111	4.1	WP_005770456.1	hypothetical protein	PSPTO_RS20135		4400679	4401050	-	0	1	1
T3SE-WP_005770454.1	0.7189	25	2.3	WP_005770454.1	helix-turn-helix transcriptional regulator	PSPTO_RS20140		4401047	4401388	-	0	1	1
T3SE-WP_005770448.1	0.4736	37.5	4.4	WP_005770448.1	DUF4329 domain-containing protein	PSPTO_RS20155		4403310	4404725	-	0	1	0
T3SE-WP_011104791.1	0.7232	58.824	1.2	WP_011104791.1	hypothetical protein	PSPTO_RS20380		4446907	4447263	-	0	1	1
T3SE-WP_011104795.1	0.9728	20.27	7.1	WP_011104795.1	hypothetical protein	PSPTO_RS30285		4454323	4455000	+	0	1	1
T3SE-WP_011104796.1	0.9925			WP_011104796.1	hypothetical protein	PSPTO_RS20430		4454997	4455197	+	0	1	1
T3SE-WP_193383849.1	0.3745	27.451	0.78	WP_193383849.1	hypothetical protein	PSPTO_RS20445		4456041	4456376	+	0	1	0
T3SE-WP_011104821.1	0.4752	33.871	2.2	WP_011104821.1	catalase family protein	PSPTO_RS20705		4505431	4506519	+	0	1	0
T3SE-WP_011104823.1	0.9993	97.561	3.81e-121	WP_011104823.1	type III secretion system effector AvrPto1	PSPTO_RS20745	avrPto1	4514766	4515260	-	0	1	1
T3SE-WP_011104825.1	0.9353	31.148	0.014	WP_011104825.1	hypothetical protein	PSPTO_RS20785		4521997	4522404	-	0	1	1
T3SE-WP_011104826.1	0.5205	31.481	0.15	WP_011104826.1	Cro/CI family transcriptional regulator	PSPTO_RS20790		4522401	4522631	-	0	1	0
T3SE-WP_011104831.1	0.6268	32	1	WP_011104831.1	hypothetical protein	PSPTO_RS20830		4527558	4527764	-	0	1	1
T3SE-WP_011104832.1	0.9961	28.767	2.4	WP_011104832.1	hypothetical protein	PSPTO_RS20835		4527761	4528300	-	0	1	1
T3SE-WP_080946640.1	0.9984	33.333	1.5	WP_080946640.1	DUF1654 domain-containing protein	PSPTO_RS20840		4528417	4528689	-	0	1	1
T3SE-WP_011104877.1	0.9974	22.667	4.2	WP_011104877.1	hypothetical protein	PSPTO_RS21255		4623412	4623762	-	0	1	1
T3SE-WP_005764940.1	0.4789	29.31	0.13	WP_005764940.1	DUF2288 domain-containing protein	PSPTO_RS21275		4631003	4631308	-	0	1	0
T3SE-WP_010203608.1	0.7498	52.381	8.8	WP_010203608.1	hypothetical protein	PSPTO_RS21510		4677706	4677888	+	0	1	1
T3SE-WP_005764857.1	0.8793	60	0.71	WP_005764857.1	hypothetical protein	PSPTO_RS21525		4681108	4681635	+	0	1	1
T3SE-WP_011104890.1	0.8226	23.684	3	WP_011104890.1	hypothetical protein	PSPTO_RS21530		4681977	4682252	+	0	1	1
T3SE-WP_011104900.1	0.9979	32.727	0.37	WP_011104900.1	hypothetical protein	PSPTO_RS21695		4715051	4715731	+	0	1	1
T3SE-WP_011104901.1	0.9994	66.667	2.7	WP_011104901.1	hypothetical protein	PSPTO_RS21705		4716949	4717662	+	0	1	1
T3SE-WP_011104902.1	0.999	42.857	3.4	WP_011104902.1	hypothetical protein	PSPTO_RS21710		4717841	4718530	+	0	1	1
T3SE-WP_005764729.1	0.9787	26.852	0.17	WP_005764729.1	urea carboxylase-associated family protein	PSPTO_RS21970		4774221	4774946	+	0	1	1
T3SE-WP_005764727.1	0.9562	32.432	1.9	WP_005764727.1	urea carboxylase-associated family protein	PSPTO_RS21975		4774958	4775575	+	0	1	1
T3SE-WP_011104919.1	0.797	30.702	0.23	WP_011104919.1	hypothetical protein	PSPTO_RS21990		4781326	4784661	+	0	1	1
T3SE-WP_155490796.1	0.8892	57.143	0.72	WP_155490796.1	hypothetical protein	PSPTO_RS22150		4810982	4811128	-	0	1	1
T3SE-WP_046463676.1	0.6496	36.752	0.024	WP_046463676.1	alpha-xenorhabdolysin family binary toxin subunit B	PSPTO_RS22235		4828336	4829352	+	0	1	1
T3SE-WP_011104953.1	0.5328	32.258	4.2	WP_011104953.1	DUF3396 domain-containing protein	PSPTO_RS22305		4847990	4849123	-	0	1	0
T3SE-WP_005768677.1	0.9884	29.545	0.11	WP_005768677.1	hypothetical protein	PSPTO_RS22365		4864414	4864623	-	0	1	1
T3SE-WP_226992651.1	0.7784	31.667	4.7	WP_226992651.1	Tc toxin subunit A	PSPTO_RS30310		4894462	4895514	+	0	1	1
T3SE-WP_005768582.1	0.5463	28.261	2.4	WP_005768582.1	MGMT family protein	PSPTO_RS22700		4943377	4943733	+	0	1	0
T3SE-WP_011105010.1	0.6761	60.891	1.17e-92	WP_011105010.1	superoxide dismutase	PSPTO_RS23095		5020901	5021512	-	0	1	1
T3SE-WP_011105012.1	0.5717	45.833	1.6	WP_011105012.1	hypothetical protein	PSPTO_RS23110		5023376	5023771	-	0	1	0
T3SE-WP_011105033.1	0.8302	38.776	0.33	WP_011105033.1	methyltransferase domain-containing protein	PSPTO_RS23410		5104150	5106501	+	0	1	1
T3SE-WP_007243742.1	0.537	30.556	0.5	WP_007243742.1	hypothetical protein	PSPTO_RS30335		5134785	5134985	+	0	1	0
T3SE-WP_011105062.1	0.6294	24.528	1.2	WP_011105062.1	alpha-xenorhabdolysin family binary toxin subunit B	PSPTO_RS23655		5165012	5166025	-	0	1	1
T3SE-WP_011105063.1	0.9101	29.508	0.11	WP_011105063.1	alpha-xenorhabdolysin family binary toxin subunit A	PSPTO_RS23660		5166061	5167260	-	0	1	1
T3SE-WP_011105066.1	0.3903	37.255	0.083	WP_011105066.1	M60 family metallopeptidase	PSPTO_RS23670		5169133	5171616	+	0	1	0
T3SE-WP_002555214.1	0.8259	22.222	1.7	WP_002555214.1	hypothetical protein	PSPTO_RS23705		5177384	5177626	+	0	1	1
T3SE-WP_007243764.1	0.9657	26.744	0.11	WP_007243764.1	DUF6482 family protein	PSPTO_RS23715		5178480	5178788	-	0	1	1
T3SE-WP_024666223.1	0.9595	32.5	1.5	WP_024666223.1	hypothetical protein	PSPTO_RS23725		5179514	5179810	-	0	1	1
T3SE-WP_007243769.1	0.9929	30.357	0.5	WP_007243769.1	CesT family type III secretion system chaperone	PSPTO_RS23750		5185621	5186094	-	0	1	1
T3SE-WP_005770157.1	0.9913	24.409	0.11	WP_005770157.1	CesT family type III secretion system chaperone	PSPTO_RS23790		5192110	5192583	-	0	1	1
T3SE-WP_003425025.1	0.5583	43.75	8.8	WP_003425025.1	hypothetical protein	PSPTO_RS23915		5217842	5218066	-	0	1	0
T3SE-WP_057443232.1	0.8856	66.667	8	WP_057443232.1	hypothetical protein	PSPTO_RS23945		5223444	5223695	+	0	1	1
T3SE-WP_011105120.1	0.8838	19.403	0.36	WP_011105120.1	coronafacic acid synthetase	PSPTO_RS24235		5286109	5286642	+	0	1	1
T3SE-WP_005894402.1	0.5401	36	1.3	WP_005894402.1	PaaI family thioesterase	PSPTO_RS24255		5302307	5302750	+	0	1	0
T3SE-WP_005906196.1	0.9989	68.182	1.96e-06	WP_005906196.1	type III effector	PSPTO_RS24315		5330802	5331053	+	0	1	1
T3SE-WP_005888850.1	0.6396	26.316	0.91	WP_005888850.1	alpha/beta fold hydrolase	PSPTO_RS24340		5334154	5335002	+	0	1	1
T3SE-WP_005888847.1	0.4896	39.535	1.4	WP_005888847.1	coronamic acid synthetase CmaC	PSPTO_RS24355		5337712	5338134	+	0	1	0
T3SE-WP_005888840.1	0.4443	50	0.49	WP_005888840.1	hypothetical protein	PSPTO_RS24390		5342146	5342565	+	0	1	0
T3SE-WP_024691294.1	0.8953	99.781	0	WP_024691294.1	hypothetical protein	PSPTO_RS24395		5342748	5344121	-	0	1	1
T3SE-WP_007251972.1	0.9484	29.851	0.048	WP_007251972.1	CesT family type III secretion system chaperone	PSPTO_RS24410		5346338	5346730	-	0	1	1
T3SE-WP_005888834.1	0.9975	94.706	0	WP_005888834.1	hypothetical protein	PSPTO_RS24430		5351919	5353451	+	0	1	1
T3SE-WP_011105151.1	0.464	28.07	1.1	WP_011105151.1	hypothetical protein	PSPTO_RS24570		5388074	5389039	-	0	1	0
T3SE-WP_046463611.1	0.961			WP_046463611.1	hypothetical protein	PSPTO_RS24590		5392798	5393034	-	0	1	1
T3SE-WP_011105173.1	0.6889	28.889	4.5	WP_011105173.1	thioredoxin domain-containing protein	PSPTO_RS24735		5420592	5421131	+	0	1	1
T3SE-WP_174518819.1	0.6573			WP_174518819.1	hypothetical protein	PSPTO_RS24790		5430843	5431379	+	0	1	1
T3SE-WP_011105188.1	0.5414	35.417	3.3	WP_011105188.1	hypothetical protein	PSPTO_RS24875		5449212	5449562	-	0	1	0
T3SE-WP_007244663.1	0.5772	36.111	0.49	WP_007244663.1	NUDIX hydrolase	PSPTO_RS25020		5480085	5480627	+	0	1	0
T3SE-WP_005763193.1	0.5506	29.577	3.2	WP_005763193.1	response regulator	PSPTO_RS25065		5494003	5494410	-	0	1	0
T3SE-WP_007244656.1	0.5544	26.718	0.79	WP_007244656.1	hypothetical protein	PSPTO_RS25085		5497215	5498405	+	0	1	0
T3SE-WP_011105211.1	0.9529	36.585	2.3	WP_011105211.1	hypothetical protein	PSPTO_RS25175		5517664	5518299	-	0	1	1
T3SE-WP_011105212.1	0.9255	22.34	3.4	WP_011105212.1	hypothetical protein	PSPTO_RS25180		5518336	5518971	-	0	1	1
T3SE-WP_005763125.1	0.6001	42.857	0.28	WP_005763125.1	hypothetical protein	PSPTO_RS29980		5528620	5528781	+	0	1	1
T3SE-WP_005763080.1	0.7701			WP_005763080.1	hypothetical protein	PSPTO_RS25340		5552071	5552304	-	0	1	1
T3SE-WP_005762975.1	0.5776	31.148	0.086	WP_005762975.1	hypothetical protein	PSPTO_RS25780		5658905	5659543	+	0	1	0
T3SE-WP_011105266.1	0.8849	25.974	0.4	WP_011105266.1	serine/threonine protein kinase	PSPTO_RS25840		5676226	5677671	-	0	1	1
T3SE-WP_005762965.1	0.4788	27.907	1.2	WP_005762965.1	LPS kinase	PSPTO_RS25845		5677702	5678463	-	0	1	0
T3SE-WP_003378783.1	0.4898	30.612	0.45	WP_003378783.1	malonate decarboxylase subunit delta	PSPTO_RS26295		5788447	5788746	-	0	1	0
T3SE-WP_011105321.1	0.5228	27.907	9.5	WP_011105321.1	TIGR02646 family protein	PSPTO_RS26435		5814772	5815416	+	0	1	0
T3SE-WP_005765610.1	0.8854	32.692	1.9	WP_005765610.1	sigma 54-interacting transcriptional regulator	PSPTO_RS26960		5939068	5940018	-	0	1	1
T3SE-WP_011105393.1	0.6081	42.424	1.2	WP_011105393.1	hypothetical protein	PSPTO_RS27160		5978140	5978790	-	0	1	1
T3SE-WP_161797794.1	0.6102	45	0.73	WP_161797794.1	type III secretion system chaperone	PSPTO_RS27670		6085803	6086198	+	0	1	1
T3SE-WP_005737150.1	0.5182	28.889	0.076	WP_005737150.1	hypothetical protein	PSPTO_RS27680		6087509	6087994	+	0	1	0
T3SE-WP_005767187.1	0.534	24.638	0.77	WP_005767187.1	hypothetical protein	PSPTO_RS27715		6094527	6094841	-	0	1	0
T3SE-WP_046463721.1	0.9009	35.294	0.28	WP_046463721.1	hypothetical protein	PSPTO_RS27740		6097816	6098226	+	0	1	1
T3SE-WP_011105459.1	0.3768	34.286	0.19	WP_011105459.1	DUF5713 family protein	PSPTO_RS27845		6117371	6117712	-	0	1	0
T3SE-WP_011105460.1	0.9997	33.333	0.99	WP_011105460.1	hypothetical protein	PSPTO_RS27850		6118066	6118803	+	0	1	1
T3SE-WP_002551444.1	0.4643	34.375	4.5	WP_002551444.1	type II toxin-antitoxin system RelB/DinJ family antitoxin	PSPTO_RS27860		6119310	6119549	-	0	1	0
T3SE-WP_226992669.1	0.9338	57.143	1.2	WP_226992669.1	hypothetical protein	PSPTO_RS27880		6122596	6122790	-	0	1	1
T3SE-WP_046464012.1	0.9362	35	1.1e-11	WP_046464012.1	serine/threonine protein kinase	PSPTO_RS28020		6155611	6156618	-	0	1	1
T3SE-WP_011105490.1	0.5888	25.301	1.2	WP_011105490.1	DUF6402 family protein	PSPTO_RS28100		6174792	6175730	-	0	1	0
T3SE-WP_010203159.1	0.9138	33.333	0.2	WP_010203159.1	hypothetical protein	PSPTO_RS28215		6201983	6202315	-	0	1	1
T3SE-WP_011105510.1	0.7992	34.211	3.3	WP_011105510.1	SRPBCC family protein	PSPTO_RS28260		6213036	6213512	+	0	1	1
T3SE-WP_003383123.1	0.4808	30.909	1.7	WP_003383123.1	DUF1127 domain-containing protein	PSPTO_RS28330		6228554	6228769	+	0	1	0
T3SE-WP_011105522.1	0.8319	29.825	0.81	WP_011105522.1	hypothetical protein	PSPTO_RS28410		6241657	6246309	-	0	1	1
T3SE-WP_005768325.1	0.3892	35.714	1.9	WP_005768325.1	hypothetical protein	PSPTO_RS28560		6280007	6280192	-	0	1	0
T3SE-WP_005768309.1	0.4711	41.667	0.4	WP_005768309.1	DUF1826 domain-containing protein	PSPTO_RS28620		6291286	6291936	-	0	1	0

## Sheet: NC_003197.2 (S.enterica)
name	score	identity	evalue	protein_id	annotation	locus_tag	gene	start	end	strand	Exp.	DeepSecE	DeepSecE(0.6)
T3SE-NP_459042.1	0.5816	41.026	0.82	NP_459042.1	putative cytoplasmic protein	STM0037		42932	44185	+	0	1	0
T3SE-NP_459144.1	0.6816	37.143	0.92	NP_459144.1	cell division protein ZapD	STM0139	yacF	162464	163207	-	0	1	1
T3SE-NP_459193.1	0.5424	24.779	1.7	NP_459193.1	2'-5' RNA ligase	STM0188	ligT	217751	218281	-	0	1	0
T3SE-NP_459242.1	0.5918	50	3.5	NP_459242.1	Rho-binding antiterminator	STM0237	rof	280048	280308	-	0	1	0
T3SE-NP_459243.1	0.5088	40	1.6	NP_459243.1	putative cytoplasmic protein	STM0238	yaeP	280295	280513	-	0	1	0
T3SE-NP_459256.1	0.4793	30.556	3.3	NP_459256.1	putative cytoplasmic protein	STM0258	yafD	298241	299020	+	0	1	0
T3SE-NP_459267.1	0.7421	32.143	2.1	NP_459267.1	impE family protein	STM0270		309114	309938	-	0	1	1
T3SE-NP_459268.1	0.9651	27.778	1.3	NP_459268.1	hypothetical protein	STM0271		309925	310827	-	0	1	1
T3SE-NP_459284.1	0.6975	39.13	1.1	NP_459284.1	hypothetical protein	STM0286		327731	328519	+	0	1	1
T3SE-NP_459288.1	0.4214	30.769	1.1	NP_459288.1	hypothetical protein	STM0290		332087	332533	+	0	1	0
T3SE-NP_459342.1	0.6424	32.812	0.048	NP_459342.1	transcriptional regulator	STM0347		391057	391698	+	0	1	1
T3SE-NP_459358.1	0.5842	29.167	3.1	NP_459358.1	AraC family transcriptional regulator	STM0363		411514	412518	+	0	1	0
T3SE-NP_459384.1	0.7776	42.105	0.33	NP_459384.1	hypothetical protein	STM0389	yaiA	441418	441609	+	0	1	1
T3SE-NP_459646.1	0.8736	29.032	0.32	NP_459646.1	hypothetical protein	STM0654	ybeQ	717081	718076	-	0	1	1
T3SE-NP_459647.1	0.9667	45.455	1.5	NP_459647.1	hypothetical protein	STM0655	ybeR	718201	718908	+	0	1	1
T3SE-NP_459649.1	0.8794	22.901	4	NP_459649.1	hypothetical protein	STM0657	ybeU	720350	721045	+	0	1	1
T3SE-NP_459652.1	0.9242	52.174	1.1	NP_459652.1	hypothetical protein	STM0660		724291	725529	-	0	1	1
T3SE-NP_459682.1	0.7419	35.714	0.48	NP_459682.1	replication initiation regulator SeqA	STM0697	seqA	759194	759736	+	0	1	1
T3SE-NP_459684.1	0.5627	50	1.6	NP_459684.1	5-nitroimidazole antibiotic resistance protein	STM0699		761516	762001	-	0	1	0
T3SE-NP_459703.1	0.9943	24.272	2	NP_459703.1	transport protein	STM0718		782994	783734	+	0	1	1
T3SE-NP_459748.1	0.9918	27.5	0.29	NP_459748.1	hypothetical protein	STM0769		833342	834040	+	0	1	1
T3SE-NP_459830.1	0.7916	36.364	0.61	NP_459830.1	transcriptional regulator	STM0853	yliH	925088	925471	+	0	1	1
T3SE-NP_459853.1	0.9454	37.838	0.24	NP_459853.1	hypothetical protein	STM0876	ybjN	947563	948039	+	0	1	1
T3SE-NP_459890.1	0.9308			NP_459890.1	Fels-1 prophage protein	STM0913		985466	986137	-	0	1	1
T3SE-NP_459954.1	0.378	58.964	1.73e-109	NP_459954.1	metalloprotease	STM0979	ycaL	1064063	1064824	+	0	1	0
T3SE-NP_459964.1	0.7879	29.412	3.4	NP_459964.1	hypothetical protein	STM0989		1075624	1076517	+	0	1	1
T3SE-NP_459968.1	0.792	22.414	2.3	NP_459968.1	chromosome partitioning protein MukE	STM0993	mukE	1079508	1080212	+	0	1	1
T3SE-NP_459994.1	0.4786	28.571	3.4	NP_459994.1	Gifsy-2 prophage protein	STM1019		1109308	1109541	+	0	1	0
T3SE-NP_460010.1	0.6813	31.25	2.9	NP_460010.1	Gifsy-2 prophage ATP-binding sugar transporter-like protein	STM1035		1123157	1123456	+	0	1	1
T3SE-NP_460014.1	0.4561	30.508	2	NP_460014.1	Gifsy-2 prophage probable minor tail protein	STM1039		1125208	1125606	+	0	1	0
T3SE-NP_460015.1	0.7679	32.558	2.5	NP_460015.1	Gifsy-2 prophage probable minor tail protein	STM1040		1125603	1125932	+	0	1	1
T3SE-NP_460029.1	0.9246	29.787	8.4	NP_460029.1	Gifsy-2 prophage protein	STM1055		1142554	1143240	-	0	1	1
T3SE-NP_460060.1	0.9623	72.512	7.21e-109	NP_460060.1	virulence protein	STM1087	pipA	1175536	1176216	-	0	1	1
T3SE-NP_460063.1	0.9885	52.632	0.84	NP_460063.1	type III secretion chaperone protein SigE	STM1090	pipC	1177861	1178202	-	0	1	1
T3SE-NP_460108.1	0.6678	30.435	2.8	NP_460108.1	molecular chaperone	STM1137	ycdY	1226838	1227392	+	0	1	1
T3SE-NP_460133.1	0.5042	46.429	0.053	NP_460133.1	DNA damage-inducible protein I	STM1162	dinI	1248185	1248430	-	0	1	0
T3SE-NP_460143.1	0.999	30.769	9.2	NP_460143.1	anti-sigma-28 factor FlgM	STM1172	flgM	1257036	1257329	-	0	1	1
T3SE-NP_460178.1	0.5721	44.444	0.18	NP_460178.1	thiamine kinase	STM1208	ycfN	1291762	1292586	+	0	1	0
T3SE-NP_460209.1	0.9999	24	1.9	NP_460209.1	hypothetical protein	STM1239		1326073	1327197	+	0	1	1
T3SE-NP_460238.1	0.8865	44.444	8.6	NP_460238.1	DUF1869 domain-containing protein	STM1272	yoaG	1351761	1351943	+	0	1	1
T3SE-NP_460242.1	0.7639	29.231	2.8	NP_460242.1	hypothetical protein	STM1276		1354130	1354441	+	0	1	1
T3SE-NP_460312.1	0.7741	33.333	0.54	NP_460312.1	hemin uptake protein hemP	STM1346	ydiE	1425041	1425232	-	0	1	1
T3SE-NP_460371.1	0.8852	32.258	0.92	NP_460371.1	secretion system apparatus	STM1406	ssaG	1489528	1489743	+	0	1	1
T3SE-NP_460373.1	0.9957	44	9.7	NP_460373.1	EscI/YscI/HrpB family type III secretion system inner rod protein	STM1408	ssaI	1490023	1490271	+	0	1	1
T3SE-NP_460376.1	0.9762	32.353	3.7	NP_460376.1	type III secretion system protein SsaK	STM1411	ssaK	1491580	1492254	+	0	1	1
T3SE-NP_460377.1	0.8814	40	2.7	NP_460377.1	secretion system apparatus protein	STM1412	ssaL	1492220	1493236	+	0	1	1
T3SE-NP_460383.1	0.7389	35.714	8.49e-07	NP_460383.1	type III secretion system protein SsaQ	STM1418	ssaQ	1497699	1498667	+	0	1	1
T3SE-NP_460492.1	0.63	39.583	0.18	NP_460492.1	ATP/GTP-binding protein	STM1532		1608021	1608908	-	0	1	1
T3SE-NP_460523.1	0.9064			NP_460523.1	biofilm-dependent modulation protein	STM1564	yddX	1645174	1645389	+	0	1	1
T3SE-NP_460551.1	0.8039	42.424	4	NP_460551.1	hypothetical protein	STM1592	ydcY	1679308	1679541	-	0	1	1
T3SE-NP_460554.1	0.9672	25.556	5.13e-34	NP_460554.1	virulence factor SrfC	STM1595	srfC	1684067	1686211	+	0	1	1
T3SE-NP_460569.1	0.7656	22.619	0.97	NP_460569.1	hypothetical protein	STM1610	ydcK	1700059	1701039	+	0	1	1
T3SE-NP_460583.1	0.6782	29.412	0.21	NP_460583.1	DUF1338 domain-containing protein	STM1624		1713253	1714596	-	0	1	1
T3SE-NP_460638.1	0.7615	33.333	1.2	NP_460638.1	murein peptide amidase A	STM1680	ycjI	1773794	1774522	+	0	1	1
T3SE-NP_460660.1	0.8577	28.169	2.9	NP_460660.1	putative cytoplasmic protein	STM1701	yciW	1793118	1794098	+	0	1	1
T3SE-NP_460674.1	0.822	26.866	0.052	NP_460674.1	hypothetical protein	STM1715	yciN	1812786	1813037	+	0	1	1
T3SE-NP_460747.1	0.9946	27.419	0.91	NP_460747.1	hydrogenase expression/formation protein	STM1791		1889464	1890312	+	0	1	1
T3SE-NP_460766.1	0.5898	37.5	1.2	NP_460766.1	hypothetical protein	STM1810		1909925	1910062	-	0	1	0
T3SE-NP_460779.1	0.4923	35.135	0.55	NP_460779.1	hypothetical protein	STM1823	yoaH	1920903	1921082	-	0	1	0
T3SE-NP_460807.1	0.8676	35.294	2.3	NP_460807.1	hypothetical protein	STM1851		1950126	1950365	+	0	1	1
T3SE-NP_460865.1	0.6283	29.73	8.6	NP_460865.1	metalloprotein	STM1908	yecM	2001788	2002357	-	0	1	1
T3SE-NP_460902.1	0.9655	23.438	0.2	NP_460902.1	hypothetical protein	STM1949	yecF	2039364	2039588	+	0	1	1
T3SE-NP_460927.1	0.6673	30.769	0.27	NP_460927.1	flagellar hook-length control protein FliK	STM1974	fliK	2061738	2062955	+	0	1	1
T3SE-NP_460936.1	0.6051	21.277	0.42	NP_460936.1	hypothetical protein	STM1984	yodD	2068409	2068636	+	0	1	1
T3SE-NP_460986.1	0.7516	42.857	0.96	NP_460986.1	propanediol dehydratase	STM2041	pduD	2119630	2120304	+	0	1	1
T3SE-NP_460987.1	0.9583	38.462	0.75	NP_460987.1	propanediol dehydratase	STM2042	pduE	2120319	2120840	+	0	1	1
T3SE-NP_460989.1	0.9816	32.609	2.3	NP_460989.1	propanediol dehydratase	STM2044	pduH	2122672	2123022	+	0	1	1
T3SE-NP_460993.1	0.8774	35.135	2.1	NP_460993.1	microcompartment protein PduM	STM2048	pduM	2124431	2124922	+	0	1	1
T3SE-NP_461028.1	0.5064	25	1.5	NP_461028.1	phosphomannomutase	STM2083	rfbK	2162430	2163863	-	0	1	0
T3SE-NP_461082.1	0.8302	29.412	2.6	NP_461082.1	Tir chaperone family protein	STM2138		2232576	2232992	-	0	1	1
T3SE-NP_461164.1	0.571	45.455	4.4	NP_461164.1	hypothetical protein	STM2220	yejG	2321747	2322091	-	0	1	0
T3SE-NP_461171.1	0.9546	38.095	3.1	NP_461171.1	hypothetical protein	STM2227	yejL	2328660	2328887	+	0	1	1
T3SE-NP_461173.3	0.7971	37.5	5.7	NP_461173.3	putative peptidase	STM2230		2330960	2331463	-	0	1	1
T3SE-NP_461179.1	0.4488	38.889	3.3	NP_461179.1	peptidase	STM2236		2336665	2337183	-	0	1	0
T3SE-NP_461313.1	0.9929	23.404	4.4	NP_461313.1	flagella biosynthesis regulator	STM2371	flk	2483594	2484595	+	0	1	1
T3SE-NP_461322.1	0.3947	47.826	2.9	NP_461322.1	hypothetical protein	STM2380	yfcL	2492047	2492322	-	0	1	0
T3SE-NP_461332.1	0.9738	22.222	6.4	NP_461332.1	hypothetical protein	STM2390	yfcZ	2501739	2502023	-	0	1	1
T3SE-NP_461352.1	0.6455	39.286	6.4	NP_461352.1	hypothetical protein	STM2413	yfeC	2529352	2529714	+	0	1	1
T3SE-NP_461369.1	0.9674	26.923	4.2	NP_461369.1	hypothetical protein	STM2434		2547317	2547556	-	0	1	1
T3SE-NP_461391.1	0.7335	42.105	0.033	NP_461391.1	microcompartment protein EutL	STM2456	eutL	2565666	2566325	-	0	1	1
T3SE-NP_461403.1	0.6155	23.026	0.25	NP_461403.1	ethanolamine utilization protein EutQ	STM2468	eutQ	2577355	2578044	-	0	1	1
T3SE-NP_461532.1	0.8504	27.273	1.2	NP_461532.1	Gifsy-1 prophage protein	STM2596		2746589	2746984	-	0	1	1
T3SE-NP_461537.1	0.692	32.558	4.3	NP_461537.1	Gifsy-1 prophage protein	STM2601		2750084	2750467	-	0	1	1
T3SE-NP_461538.1	0.59	25	0.67	NP_461538.1	Gifsy-1 prophage protein	STM2602		2750478	2750837	-	0	1	0
T3SE-NP_461543.1	0.4924	27.273	0.12	NP_461543.1	Gifsy-1 prophage protein	STM2607		2755401	2755604	-	0	1	0
T3SE-NP_461556.1	0.4786	28.571	3.4	NP_461556.1	Gifsy-1 prophage protein	STM2621		2765552	2765785	-	0	1	0
T3SE-NP_461659.1	0.5391	38.462	0.29	NP_461659.1	Fels-2 prophage protein	STM2732		2873773	2874006	-	0	1	0
T3SE-NP_461702.1	0.9715	33.962	3.6	NP_461702.1	enterochelin esterase	STM2775	iroD	2921340	2922584	+	0	1	1
T3SE-NP_461728.1	0.3768	31.707	0.43	NP_461728.1	putative inner membrane protein	STM2802	ygaM	2949313	2949651	+	0	1	0
T3SE-NP_461755.1	0.7858	50	0.077	NP_461755.1	PTS glucitol/sorbitol transporter subunit IIA	STM2834	slrB	2979855	2980217	+	0	1	1
T3SE-NP_461787.1	0.7626	39.286	0.77	NP_461787.1	transcriptional regulator	STM2866	sprB	3010974	3011729	-	0	1	1
T3SE-NP_461789.1	0.9996	44.737	0.25	NP_461789.1	type III secretion system effector protein OrgC	STM2868		3013346	3013798	-	0	1	1
T3SE-NP_461790.1	0.9682	17.801	0.19	NP_461790.1	invasion protein OrgB	STM2869	orgA	3013795	3014475	-	0	1	1
T3SE-NP_461793.1	0.9425	34.146	0.13	NP_461793.1	type III secretion system protein PrgJ	STM2872	prgJ	3015758	3016063	-	0	1	1
T3SE-NP_461794.1	0.6782	37.5	2.2	NP_461794.1	EscF/YscF/HrpA family type III secretion system needle major subunit	STM2873	prgI	3016082	3016324	-	0	1	1
T3SE-NP_461800.1	0.9552	21.429	0.077	NP_461800.1	chaperone protein SicP	STM2879	sicP	3023696	3024088	-	0	1	1
T3SE-NP_461816.1	0.9886	45	2.8	NP_461816.1	type III secretion system chaperone SpaK	STM2895	invB	3037976	3038383	-	0	1	1
T3SE-NP_461818.1	0.9968	32.153	3.64e-57	NP_461818.1	SepL/TyeA/HrpJ family type III secretion system gatekeeper	STM2897	invE	3040489	3041607	-	0	1	1
T3SE-NP_461829.1	0.4162	33.333	8.9	NP_461829.1	hypothetical protein	STM2908		3049606	3050127	-	0	1	0
T3SE-NP_461889.1	0.7169	28.689	0.4	NP_461889.1	LOG family protein	STM2969	ygdH	3118849	3120213	+	0	1	1
T3SE-NP_461922.1	0.8733	29.73	9.1	NP_461922.1	DNA mismatch repair endonuclease MutH	STM3005	mutH	3163387	3164082	+	0	1	1
T3SE-NP_461942.1	0.8103	23.077	4.9	NP_461942.1	hypothetical protein	STM3025		3185259	3186017	-	0	1	1
T3SE-NP_461950.1	0.7541	78.626	4.6e-80	NP_461950.1	VapC toxin family PIN domain ribonuclease	STM3033		3195162	3195560	-	0	1	1
T3SE-NP_462040.1	0.5669	31.25	1.1	NP_462040.1	hypothetical protein	STM3125		3284884	3285441	-	0	1	0
T3SE-NP_462045.1	0.698	24.51	0.37	NP_462045.1	DNA recombination protein	STM3130		3290599	3290979	-	0	1	1
T3SE-NP_462060.1	0.9609			NP_462060.1	hydrogenase 2-specific chaperone	STM3145	hybE	3307819	3308307	-	0	1	1
T3SE-NP_462235.1	0.4331	50	6.3	NP_462235.1	hypothetical protein	STM3325	yrbL	3488187	3488819	+	0	1	0
T3SE-NP_462245.1	0.7662	26.154	0.093	NP_462245.1	hypothetical protein	STM3335	yhcH	3504448	3504915	-	0	1	1
T3SE-NP_462260.1	0.8933	50	9.7	NP_462260.1	hypothetical protein	STM3350		3517988	3518719	-	0	1	1
T3SE-NP_462353.1	0.7716	25.263	0.055	NP_462353.1	sulfurtransferase TusB	STM3449	yheL	3602842	3603129	-	0	1	1
T3SE-NP_462366.3	0.7455	26.667	0.035	NP_462366.3	hypothetical protein	STM3463	yheU	3613706	3613924	+	0	1	1
T3SE-NP_462466.1	0.8717	31.169	0.31	NP_462466.1	GNAT family N-acetyltransferase	STM3565	yhhK	3733936	3734319	+	0	1	1
T3SE-NP_462506.1	0.7633	31.707	8.5	NP_462506.1	endolysin	STM3605		3779118	3779474	+	0	1	1
T3SE-NP_462523.1	0.5211	26.724	0.21	NP_462523.1	putative cytoplasmic protein	STM3622	yhjS	3804676	3806247	+	0	1	0
T3SE-NP_462655.1	0.5217	39.13	3.1	NP_462655.1	transcriptional regulator	STM3756	rmbA	3954081	3954698	+	0	1	0
T3SE-NP_462696.1	0.5838			NP_462696.1	leader peptide IlvB	STM3797	ivbL	3997724	3997822	-	0	1	0
T3SE-NP_462711.1	0.7071	61.905	0.74	NP_462711.1	hypothetical protein	STM3811	yidR	4010985	4012211	-	0	1	1
T3SE-NP_462923.1	0.7389	24.837	0.16	NP_462923.1	hypothetical protein	STM4042A		4252854	4253420	+	0	1	1
T3SE-NP_463076.1	0.5971	32.075	0.67	NP_463076.1	phage tail tape measure protein	STM4211		4430547	4432901	-	0	1	0
T3SE-NP_463079.1	0.9021	35.897	3.7	NP_463079.1	hypothetical protein	STM4214		4435396	4435593	-	0	1	1
T3SE-NP_463080.1	0.7909	30.667	0.021	NP_463080.1	hypothetical protein	STM4215		4435590	4436045	-	0	1	1
T3SE-NP_463117.1	0.9259	29.787	3.6	NP_463117.1	hypothetical protein	STM4252		4472317	4472655	-	0	1	1
T3SE-NP_463196.1	0.5064	21.97	0.15	NP_463196.1	hypothetical protein	STM4332	yjeJ	4577418	4578275	-	0	1	0
T3SE-NP_463231.1	0.5983	23.333	2.4	NP_463231.1	hypothetical protein	STM4370	yjfI	4614471	4614875	+	0	1	0
T3SE-NP_463234.3	0.9478			NP_463234.3	putative cytoplasmic protein	STM4373	yjfK	4616631	4617314	+	0	1	1
T3SE-NP_463251.1	0.4292	39.13	2.8	NP_463251.1	putative cytoplasmic protein	STM4390		4630252	4630458	+	0	1	0
T3SE-NP_463287.1	0.589	33.962	0.41	NP_463287.1	lysosomal glucosyl ceramidase	STM4426	srfJ	4669031	4670374	+	0	1	0
T3SE-NP_463303.1	0.9807	34.615	6	NP_463303.1	putative cytoplasmic protein	STM4442		4684670	4684972	+	0	1	1
T3SE-NP_463310.1	0.5124	27.66	4.2	NP_463310.1	bifunctional antitoxin/transcriptional repressor RelB	STM4449		4691466	4691708	+	0	1	0
T3SE-NP_463328.1	0.7867	37.5	2.4	NP_463328.1	toxin-antitoxin biofilm protein TabA	STM4468	yjgK	4711239	4711691	+	0	1	1
T3SE-NP_463352.1	0.4801	39.344	0.94	NP_463352.1	putative cytoplasmic protein	STM4493		4741390	4742211	-	0	1	0
T3SE-NP_463377.1	0.5731	29.508	4.1	NP_463377.1	hypothetical protein	STM4518		4773780	4774295	+	0	1	0
T3SE-NP_463407.3	0.6835	38	2.9	NP_463407.3	transcriptional regulator (activator) of bgl operon	STM4548	bglJ	4806821	4807495	+	0	1	1
T3SE-NP_463413.1	0.8369	81.818	4.2	NP_463413.1	DNA polymerase III subunit psi	STM4557	holD	4812287	4812724	+	0	1	1

## Sheet: NC_002942.5 (L.pneumophila)
name	score	identity	evalue	protein_id	annotation	locus_tag	gene	start	end	strand	Exp.	DeepSecE	DeepSecE(0.6)	T4SEfinder
T4SE-WP_010945795.1	0.9945	29	0.64	WP_010945795.1	hypothetical protein	LPG_RS00160		40298	41323	-	0	1	1	1
T4SE-WP_010945796.1	0.9431	42.105	0.12	WP_010945796.1	hypothetical protein	LPG_RS00165		41587	42348	+	0	1	1	0
T4SE-WP_015444957.1	0.5727	26.923	2	WP_015444957.1	hypothetical protein	LPG_RS00425		91913	92371	+	0	1	0	1
T4SE-WP_015444956.1	0.9693	33.333	0.32	WP_015444956.1	hypothetical protein	LPG_RS00445		95602	97527	+	0	1	1	1
T4SE-WP_010945848.1	0.7019	45.455	3.1	WP_010945848.1	DUF4254 domain-containing protein	LPG_RS00450		97493	98083	-	0	1	1	0
T4SE-WP_015444950.1	0.9962	25.281	0.000148	WP_015444950.1	hypothetical protein	LPG_RS00570		127189	130407	-	0	1	1	1
T4SE-WP_014840774.1	0.5311	41.667	0.48	WP_014840774.1	dodecin domain-containing protein	LPG_RS00660		151408	151584	-	0	1	0	0
T4SE-WP_010945910.1	0.8294	25	1.1	WP_010945910.1	hypothetical protein	LPG_RS00760		179810	181150	-	0	1	1	0
T4SE-WP_010945912.1	0.5918	30	0.008	WP_010945912.1	PIN domain-containing protein	LPG_RS00770		182740	183804	+	0	1	0	1
T4SE-WP_014326585.1	0.8484	52.632	0.58	WP_014326585.1	hypothetical protein	LPG_RS00780		185369	185593	-	0	1	1	1
T4SE-WP_015444932.1	0.7357	28.302	0.65	WP_015444932.1	hypothetical protein	LPG_RS00795		187143	187889	+	0	1	1	0
T4SE-WP_015444922.1	0.9413	29.545	2.4	WP_015444922.1	hypothetical protein	LPG_RS00930		211981	212412	-	0	1	1	1
T4SE-WP_010945944.1	0.731	31.884	0.031	WP_010945944.1	FAD-dependent oxidoreductase	LPG_RS00935		212762	214258	+	0	1	1	0
T4SE-WP_010945990.1	0.6031	28.049	3.5	WP_010945990.1	biliverdin-producing heme oxygenase	LPG_RS01150		263913	264746	-	0	1	1	1
T4SE-WP_010945997.1	0.7265	27.907	0.25	WP_010945997.1	hypothetical protein	LPG_RS01185		278060	280039	-	0	1	1	1
T4SE-WP_011945494.1	0.5237	29.268	0.78	WP_011945494.1	RNA-binding protein	LPG_RS01260		298361	298636	+	0	1	0	0
T4SE-WP_010946020.1	0.9649	39.286	2.1	WP_010946020.1	hypothetical protein	LPG_RS01300		306543	308327	+	0	1	1	1
T4SE-WP_010946192.1	0.7963	30.769	0.38	WP_010946192.1	type IVB secretion system protein IcmR	LPG_RS02215	icmR	479719	480081	+	0	1	1	1
T4SE-WP_011214698.1	0.6423	40	1.2	WP_011214698.1	Dot/Icm secretion system protein IcmQ	LPG_RS02220	icmQ	480172	480747	+	0	1	1	0
T4SE-WP_011214742.1	0.5926	32.353	0.27	WP_011214742.1	hypothetical protein	LPG_RS02500		542552	542848	-	0	1	0	0
T4SE-WP_011213142.1	0.9295	18.987	0.23	WP_011213142.1	hypothetical protein	LPG_RS02565		556062	556325	+	0	1	1	1
T4SE-WP_010946331.1	0.7634	42.857	0.99	WP_010946331.1	hypothetical protein	LPG_RS02935		626235	626420	+	0	1	1	0
T4SE-WP_011213220.1	0.6422	22.768	1.9	WP_011213220.1	DUF1810 family protein	LPG_RS03070		653057	654010	-	0	1	1	1
T4SE-WP_244263750.1	0.6059	34.615	0.37	WP_244263750.1	hypothetical protein	LPG_RS15300		684026	684265	-	0	1	1	1
T4SE-WP_244263751.1	0.5809	50	2.2	WP_244263751.1	hypothetical protein	LPG_RS15305		684419	684562	-	0	1	0	0
T4SE-WP_010946430.1	0.9063	41.463	0.99	WP_010946430.1	hypothetical protein	LPG_RS03435		748803	753083	+	0	1	1	1
T4SE-WP_010946504.1	0.6892	27.907	2.2	WP_010946504.1	phosphotransferase	LPG_RS03800		838606	839643	-	0	1	1	1
T4SE-WP_011945949.1	0.7521	26.471	5.8	WP_011945949.1	hypothetical protein	LPG_RS04120		913342	913509	+	0	1	1	1
T4SE-WP_010946590.1	0.9163	29.545	1.4	WP_010946590.1	hypothetical protein	LPG_RS04230		930924	931205	-	0	1	1	1
T4SE-WP_010946617.1	0.787	50	0.36	WP_010946617.1	hypothetical protein	LPG_RS04375		955610	956044	+	0	1	1	0
T4SE-WP_010946636.1	0.8991	30.435	1.3	WP_010946636.1	hypothetical protein	LPG_RS04465		976937	977593	+	0	1	1	0
T4SE-WP_011213341.1	0.6593	34.091	0.58	WP_011213341.1	hypothetical protein	LPG_RS04470		977604	978500	+	0	1	1	1
T4SE-WP_010946676.1	0.914	30.435	0.51	WP_010946676.1	hypothetical protein	LPG_RS04670		1019601	1022726	-	0	1	1	1
T4SE-WP_010946707.1	0.6891	29.032	0.22	WP_010946707.1	2OG-Fe(II) oxygenase	LPG_RS04830		1067616	1068374	+	0	1	1	0
T4SE-WP_015444658.1	0.9146	27.907	0.3	WP_015444658.1	hypothetical protein	LPG_RS05135		1133866	1134021	-	0	1	1	1
T4SE-WP_015444645.1	0.5169	26.531	0.6	WP_015444645.1	DUF4263 domain-containing protein	LPG_RS05330		1168808	1169911	+	0	1	0	1
T4SE-WP_015444641.1	0.6837	68.75	0.79	WP_015444641.1	hypothetical protein	LPG_RS15240		1174420	1174572	+	0	1	1	1
T4SE-WP_015444638.1	0.7668	34.375	0.53	WP_015444638.1	hypothetical protein	LPG_RS05400		1188074	1188316	+	0	1	1	1
T4SE-WP_015444627.1	0.9527	26.562	0.11	WP_015444627.1	hypothetical protein	LPG_RS05470		1205522	1206373	-	0	1	1	1
T4SE-WP_010946851.1	0.8277	35.135	0.29	WP_010946851.1	GNAT family N-acetyltransferase	LPG_RS05555		1225771	1226244	-	0	1	1	0
T4SE-WP_015444614.1	0.9899	26.984	5.7	WP_015444614.1	HAD family hydrolase	LPG_RS05600		1237191	1240622	+	0	1	1	0
T4SE-WP_015444609.1	0.7882	36	1.1	WP_015444609.1	hypothetical protein	LPG_RS05655		1251573	1251770	-	0	1	1	0
T4SE-WP_015444601.1	0.9869	50	0.15	WP_015444601.1	hypothetical protein	LPG_RS05730		1268082	1269554	-	0	1	1	0
T4SE-WP_010946890.1	0.5298	27.826	2	WP_010946890.1	M28 family peptidase	LPG_RS05755		1275652	1276848	-	0	1	0	1
T4SE-WP_010946896.1	0.5401	23.415	9.55e-05	WP_010946896.1	outer membrane beta-barrel protein	LPG_RS05785		1281791	1282522	-	0	1	0	0
T4SE-WP_010946970.1	0.563	24.286	0.024	WP_010946970.1	hypothetical protein	LPG_RS06180		1367039	1368013	-	0	1	0	0
T4SE-WP_010946975.1	0.4836	20.732	0.53	WP_010946975.1	hypothetical protein	LPG_RS06205		1372685	1373398	-	0	1	0	0
T4SE-WP_011213609.1	0.6362	29.167	0.63	WP_011213609.1	hypothetical protein	LPG_RS06495		1425060	1425269	+	0	1	1	0
T4SE-WP_010947040.1	0.6172	37.5	3.5	WP_010947040.1	DUF6482 family protein	LPG_RS06560		1439890	1440204	+	0	1	1	0
T4SE-WP_010947117.1	0.9962	30.631	6.63e-09	WP_010947117.1	hypothetical protein	LPG_RS06950		1533945	1535354	+	0	1	1	1
T4SE-WP_016356900.1	0.9956	35.185	0.1	WP_016356900.1	hypothetical protein	LPG_RS07195		1584944	1585747	-	0	1	1	0
T4SE-WP_010947210.1	0.9963	31.746	1.1	WP_010947210.1	hypothetical protein	LPG_RS07420		1636053	1637093	-	0	1	1	1
T4SE-WP_010947211.1	0.8876	26.667	0.3	WP_010947211.1	hypothetical protein	LPG_RS07425		1637292	1638128	-	0	1	1	1
T4SE-WP_010947255.1	0.5007	26.437	0.36	WP_010947255.1	hypothetical protein	LPG_RS07640		1689941	1690534	-	0	1	0	0
T4SE-WP_010947278.1	0.5324	35.897	1.2	WP_010947278.1	type 4 secretion system coupling complex assembly protein DotZ	LPG_RS07755	dotZ	1713008	1713892	-	0	1	0	1
T4SE-WP_223804291.1	0.6088	43.59	0.15	WP_223804291.1	hypothetical protein	LPG_RS15355		1853782	1853964	+	0	1	1	1
T4SE-WP_011946654.1	0.7507	30.435	0.77	WP_011946654.1	alpha-amylase family protein	LPG_RS08375		1857663	1859780	+	0	1	1	1
T4SE-WP_010947406.1	0.7731	39.394	0.23	WP_010947406.1	hypothetical protein	LPG_RS08415		1868948	1869661	-	0	1	1	0
T4SE-WP_010947464.1	0.57	50	1.2	WP_010947464.1	autotransporter outer membrane beta-barrel domain-containing protein	LPG_RS08705		1939747	1940736	+	0	1	0	0
T4SE-WP_015444397.1	0.9916	29.63	0.015	WP_015444397.1	hypothetical protein	LPG_RS09435		2099864	2100928	-	0	1	1	1
T4SE-WP_015444391.1	0.5605	31.707	0.16	WP_015444391.1	hypothetical protein	LPG_RS09505		2113729	2114232	+	0	1	0	1
T4SE-WP_015444384.1	0.7327	25.714	0.62	WP_015444384.1	hypothetical protein	LPG_RS09575		2129542	2130537	-	0	1	1	1
T4SE-WP_010947642.1	0.9976	26.027	0.33	WP_010947642.1	hypothetical protein	LPG_RS09655		2149854	2152499	+	0	1	1	1
T4SE-WP_010947647.1	0.9804	23.308	0.042	WP_010947647.1	hypothetical protein	LPG_RS09685		2156663	2157406	-	0	1	1	1
T4SE-WP_010947670.1	0.4238	28.986	0.61	WP_010947670.1	hypothetical protein	LPG_RS09800		2184483	2185058	-	0	1	0	0
T4SE-WP_015444363.1	0.9892	28.814	0.18	WP_015444363.1	hypothetical protein	LPG_RS09815		2188054	2189373	+	0	1	1	1
T4SE-WP_014326931.1	0.6534	34.091	0.1	WP_014326931.1	hypothetical protein	LPG_RS09865		2206067	2206294	-	0	1	1	0
T4SE-WP_010947691.1	0.9899	33.088	1.03e-15	WP_010947691.1	lpg1975 family Dot/Icm T4SS effector	LPG_RS09915		2214817	2215467	+	0	1	1	0
T4SE-WP_025862380.1	0.6152	25	0.01	WP_025862380.1	hypothetical protein	LPG_RS09985		2230973	2231596	-	0	1	1	1
T4SE-WP_015444348.1	0.9897	35.294	7.4	WP_015444348.1	hypothetical protein	LPG_RS09995		2232545	2233045	-	0	1	1	1
T4SE-WP_010947734.1	0.7846	58.333	1.4	WP_010947734.1	hypothetical protein	LPG_RS10130		2257496	2257777	+	0	1	1	0
T4SE-WP_015444251.1	0.6467	31.707	2.4	WP_015444251.1	hypothetical protein	LPG_RS10360		2302871	2303089	-	0	1	1	0
T4SE-WP_010947836.1	0.9027	24.176	0.003	WP_010947836.1	cyclic nucleotide-binding domain-containing protein	LPG_RS10680		2370145	2370606	-	0	1	1	0
T4SE-WP_010947839.1	0.9583	42.857	1.8	WP_010947839.1	hypothetical protein	LPG_RS10695		2373532	2374194	-	0	1	1	1
T4SE-WP_010947842.1	0.7168	30.588	0.000133	WP_010947842.1	Dot/Icm type IV secretion system effector LegA6	LPG_RS10710	legA6	2374714	2375256	-	0	1	1	1
T4SE-WP_010947854.1	0.9742	38.889	1.2	WP_010947854.1	hypothetical protein	LPG_RS10770		2389471	2390412	-	0	1	1	1
T4SE-WP_010947861.1	0.899	30.508	0.93	WP_010947861.1	hypothetical protein	LPG_RS10805		2397952	2398533	+	0	1	1	0
T4SE-WP_229020441.1	0.6209	18.644	0.31	WP_229020441.1	hypothetical protein	LPG_RS10865		2428222	2428959	+	0	1	1	1
T4SE-WP_010947929.1	0.4787	31.25	1.7	WP_010947929.1	hypothetical protein	LPG_RS11155		2506190	2507689	-	0	1	0	0
T4SE-WP_010947942.1	0.7255	40.741	0.8	WP_010947942.1	phosphopantetheine-binding protein	LPG_RS11225		2525446	2525673	-	0	1	1	0
T4SE-WP_015444165.1	0.5515	35.185	0.68	WP_015444165.1	URC4/urg3 family protein	LPG_RS11270		2540178	2541419	+	0	1	0	0
T4SE-WP_015444157.1	0.6906	37.209	1.2	WP_015444157.1	hypothetical protein	LPG_RS11400		2570271	2570831	+	0	1	1	0
T4SE-WP_010948030.1	0.965	32.759	1	WP_010948030.1	FAD-binding oxidoreductase	LPG_RS11675		2627123	2629051	-	0	1	1	0
T4SE-WP_010948069.1	0.7388	32.432	0.079	WP_010948069.1	BRCT domain-containing protein	LPG_RS11885		2669531	2669896	+	0	1	1	1
T4SE-WP_010948075.1	0.6762	33.766	0.017	WP_010948075.1	hypothetical protein	LPG_RS11930		2675881	2676495	+	0	1	1	0
T4SE-WP_015444115.1	0.829	47.059	0.38	WP_015444115.1	hypothetical protein	LPG_RS11935		2676651	2676857	-	0	1	1	0
T4SE-WP_015444106.1	0.9671	32.653	8.68e-07	WP_015444106.1	hypothetical protein	LPG_RS12005		2692266	2694044	+	0	1	1	1
T4SE-WP_015444097.1	0.9556	36.842	0.75	WP_015444097.1	hypothetical protein	LPG_RS12055		2705695	2706054	+	0	1	1	1
T4SE-WP_010948112.1	0.6375	21.495	0.004	WP_010948112.1	hypothetical protein	LPG_RS12125		2719521	2720180	+	0	1	1	0
T4SE-WP_010948118.1	0.6177	25	0.11	WP_010948118.1	hypothetical protein	LPG_RS12160		2727146	2727439	-	0	1	1	1
T4SE-WP_010948120.1	0.9937	31.183	0.000102	WP_010948120.1	Dot/Icm T4SS effector LegA1	LPG_RS12170	legA1	2728074	2729180	+	0	1	1	1
T4SE-WP_014842480.1	0.9326	33.333	0.001	WP_014842480.1	hypothetical protein	LPG_RS12325		2759994	2760260	+	0	1	1	1
T4SE-WP_010948153.1	0.7811	26.446	0.24	WP_010948153.1	arylamine N-acetyltransferase	LPG_RS12350		2762922	2763890	-	0	1	1	0
T4SE-WP_010948155.1	0.9742	28.125	0.63	WP_010948155.1	hypothetical protein	LPG_RS12365		2767580	2768029	-	0	1	1	1
T4SE-WP_016357024.1	0.8777	27.027	0.9	WP_016357024.1	hypothetical protein	LPG_RS12710		2846529	2847059	+	0	1	1	1
T4SE-WP_010948271.1	0.5113	45.161	1.6	WP_010948271.1	hypothetical protein	LPG_RS12965		2901559	2901966	-	0	1	0	1
T4SE-WP_010948278.1	0.9872	43.75	4.7	WP_010948278.1	hypothetical protein	LPG_RS13010		2906717	2906971	-	0	1	1	1
T4SE-WP_011216460.1	0.5487	40.909	0.65	WP_011216460.1	hypothetical protein	LPG_RS13040		2912984	2913163	+	0	1	0	0
T4SE-WP_010948286.1	0.4373	54.545	2	WP_010948286.1	C1 family peptidase	LPG_RS13055		2917042	2918136	+	0	1	0	0
T4SE-WP_015444006.1	0.5085	30.769	1.9	WP_015444006.1	DUF494 family protein	LPG_RS13115		2931015	2931452	+	0	1	0	1
T4SE-WP_010948377.1	0.5328	26.744	0.38	WP_010948377.1	bifunctional metallophosphatase/5'-nucleotidase	LPG_RS13515		3023919	3025646	+	0	1	0	0
T4SE-WP_010948388.1	0.5948	28.947	0.67	WP_010948388.1	type IVB secretion system protein IcmW	LPG_RS13570	icmW	3038144	3038599	+	0	1	0	0
T4SE-WP_010948423.1	0.9861	27.586	0.071	WP_010948423.1	hypothetical protein	LPG_RS13760		3076573	3076917	-	0	1	1	1
T4SE-WP_015443951.1	0.523	30.864	4.4	WP_015443951.1	hypothetical protein	LPG_RS13920		3109134	3110600	-	0	1	0	1
T4SE-WP_015443948.1	0.9251	33.333	1.8	WP_015443948.1	hypothetical protein	LPG_RS13930		3111771	3112412	-	0	1	1	1
T4SE-WP_010948452.1	0.9304	25	0.14	WP_010948452.1	hypothetical protein	LPG_RS13935		3112690	3113406	-	0	1	1	0
T4SE-WP_072364010.1	0.6919	35.714	0.28	WP_072364010.1	hypothetical protein	LPG_RS14140		3157693	3158493	+	0	1	1	1
T4SE-WP_015443919.1	0.8844	26.852	0.49	WP_015443919.1	FAD-dependent oxidoreductase	LPG_RS14380		3225763	3227220	-	0	1	1	0
T4SE-WP_011216694.1	0.4022	25	1.5	WP_011216694.1	hypothetical protein	LPG_RS14425		3236205	3236648	-	0	1	0	0
T4SE-WP_014842884.1	0.5105	31.579	1.3	WP_014842884.1	hypothetical protein	LPG_RS14600		3275761	3276033	+	0	1	0	0
T4SE-WP_014327021.1	0.5987	27.273	2.3	WP_014327021.1	hypothetical protein	LPG_RS14720		3300423	3300614	+	0	1	0	1
T4SE-WP_010948637.1	0.9383	26.19	1.2	WP_010948637.1	hypothetical protein	LPG_RS14935		3341079	3342122	-	0	1	1	1
T4SE-WP_010948660.1	0.9832	34.615	0.004	WP_010948660.1	hypothetical protein	LPG_RS15055		3366946	3368475	-	0	1	1	1
T4SE-WP_016357054.1	0.9479	32.353	0.43	WP_016357054.1	hypothetical protein	LPG_RS15120		3381918	3382163	+	0	1	1	1

## Sheet: NC_002516.2 (P.aeruginosa)
name	score	identity	evalue	protein_id	annotation	locus_tag	gene	start	end	strand	Exp.	DeepSecE	DeepSecE(0.6)
T6SE-NP_248786.1	0.8928	53.846	0.000117	NP_248786.1	hypothetical protein	PA0096		117552	118001	+	0	1	1
T6SE-NP_248787.1	0.8445			NP_248787.1	hypothetical protein	PA0097		117931	119130	+	0	1	1
T6SE-NP_248790.1	0.566	38.462	0.18	NP_248790.1	hypothetical protein	PA0100		121346	122266	+	0	1	0
T6SE-NP_248812.1	0.9409	52.941	0.98	NP_248812.1	hypothetical protein	PA0122		141917	142327	+	0	1	1
T6SE-NP_248947.1	0.9377	27.586	2.1	NP_248947.1	hypothetical protein	PA0256		287188	288120	-	0	1	1
T6SE-NP_249240.1	0.7343	28.75	0.33	NP_249240.1	hypothetical protein	PA0549		608157	609221	+	0	1	1
T6SE-NP_249306.1	0.8109	22.222	2.6	NP_249306.1	hypothetical protein	PA0615		675861	676376	+	0	1	1
T6SE-NP_249307.1	0.9879	28.723	0.045	NP_249307.1	hypothetical protein	PA0616		676373	676930	+	0	1	1
T6SE-NP_249311.1	0.8909	37.5	2.3	NP_249311.1	bacteriophage protein	PA0620		678821	680896	+	0	1	1
T6SE-NP_249314.1	0.9968	36.364	0.092	NP_249314.1	bacteriophage protein	PA0623		682567	683070	+	0	1	1
T6SE-NP_249316.1	0.7494	31.405	0.087	NP_249316.1	hypothetical protein	PA0625		683599	685836	+	0	1	1
T6SE-NP_249317.1	0.9273	30.435	0.12	NP_249317.1	hypothetical protein	PA0626		685846	686718	+	0	1	1
T6SE-NP_249319.1	0.9879	30.952	0.015	NP_249319.1	hypothetical protein	PA0628		686957	687946	+	0	1	1
T6SE-NP_249324.1	0.9959	25.714	1.2	NP_249324.1	hypothetical protein	PA0633		689537	690031	+	0	1	1
T6SE-NP_249327.1	0.703	44.118	3.3	NP_249327.1	hypothetical protein	PA0636		690721	692556	+	0	1	1
T6SE-NP_249328.1	0.9951	27.027	0.16	NP_249328.1	hypothetical protein	PA0637		692549	692890	+	0	1	1
T6SE-NP_249329.1	0.9866	25.882	0.35	NP_249329.1	bacteriophage protein	PA0638		692898	693593	+	0	1	1
T6SE-NP_249331.1	0.9614	25.581	0.57	NP_249331.1	bacteriophage protein	PA0640		694421	695023	+	0	1	1
T6SE-NP_249332.1	0.9686	31.373	0.013	NP_249332.1	bacteriophage protein	PA0641		695082	698696	+	0	1	1
T6SE-NP_249334.1	0.9561	27.632	0.47	NP_249334.1	hypothetical protein	PA0643		699744	700835	+	0	1	1
T6SE-NP_249337.1	0.9152	27.632	0.34	NP_249337.1	hypothetical protein	PA0646		701477	702529	+	0	1	1
T6SE-NP_249411.1	0.6781	40	3.4	NP_249411.1	helix destabilizing protein of bacteriophage Pf1	PA0720		790166	790600	+	0	1	1
T6SE-NP_249418.1	0.8746	32.727	4	NP_249418.1	hypothetical protein	PA0727		794501	795793	+	0	1	1
T6SE-NP_249546.1	0.4765	27.358	0.85	NP_249546.1	hypothetical protein	PA0855		934241	935260	-	0	1	0
T6SE-NP_249558.1	0.7142	50	1.4	NP_249558.1	lysozyme inhibitor	PA0867	mliC	948776	949159	+	0	1	1
T6SE-NP_249603.1	0.3338	42.857	5.3	NP_249603.1	hypothetical protein	PA0912		995172	995711	-	0	1	0
T6SE-NP_249676.1	0.9968	46.667	0.27	NP_249676.1	pyocin S5	PA0985	pyoS5	1066321	1067817	-	0	1	1
T6SE-NP_249721.1	0.4217	30	4.8	NP_249721.1	hypothetical protein	PA1030		1116635	1117390	+	0	1	0
T6SE-NP_249734.1	0.4488	26.667	0.39	NP_249734.1	hypothetical protein	PA1043		1128009	1128818	+	0	1	0
T6SE-NP_249841.1	0.9958	41.627	4.16e-44	NP_249841.1	pyocin-S2	PA1150	pys2	1243594	1245663	+	0	1	1
T6SE-NP_249850.1	0.6041	52.239	2.19e-19	NP_249850.1	cold-shock protein	PA1159		1257772	1257981	+	0	1	1
T6SE-NP_249851.1	0.7266	33.333	1.1	NP_249851.1	hypothetical protein	PA1160		1258087	1258470	-	0	1	1
T6SE-NP_250018.1	0.9584	32.609	0.057	NP_250018.1	protease	PA1327		1438706	1440676	+	0	1	1
T6SE-NP_250023.1	0.4598	37.143	1.5	NP_250023.1	hypothetical protein	PA1332		1444720	1445271	-	0	1	0
T6SE-NP_250061.1	0.72	55	3.4	NP_250061.1	hypothetical protein	PA1370		1483898	1485763	+	0	1	1
T6SE-NP_250200.1	0.5896	40	1.7	NP_250200.1	hypothetical protein	PA1509		1638652	1639794	-	0	1	0
T6SE-NP_250202.1	0.9939	92.633	0	NP_250202.1	hypothetical protein	PA1511		1641497	1644025	-	0	1	1
T6SE-NP_250348.1	0.5275	31.613	2.69e-18	NP_250348.1	hypothetical protein	PA1657		1805218	1805724	+	0	1	0
T6SE-NP_250655.1	0.4031	27.957	0.55	NP_250655.1	hypothetical protein	PA1965		2148854	2149189	+	0	1	0
T6SE-NP_250684.1	0.5152	36.842	2.5	NP_250684.1	hypothetical protein	PA1994		2181181	2181744	-	0	1	0
T6SE-NP_250739.2	0.5196	26.496	0.25	NP_250739.2	hypothetical protein	PA2049		2242170	2244164	-	0	1	0
T6SE-NP_250753.1	0.7229	35.294	2.08e-11	NP_250753.1	hypothetical protein	PA2063		2260862	2262085	+	0	1	1
T6SE-NP_250836.1	0.713	48	0.38	NP_250836.1	hypothetical protein	PA2146		2361706	2361873	+	0	1	1
T6SE-NP_250880.1	0.7983	31.111	2.2	NP_250880.1	hypothetical protein	PA2190		2409837	2410181	+	0	1	1
T6SE-NP_250912.1	0.7096	40	1.6	NP_250912.1	hypothetical protein	PA2222		2444886	2445533	-	0	1	1
T6SE-NP_250913.1	0.8601	30.233	0.099	NP_250913.1	hypothetical protein	PA2223		2445545	2446564	-	0	1	1
T6SE-YP_008719754.1	0.7511	30.556	0.005	YP_008719754.1	hypothetical protein	PA2312a		2550619	2551122	-	0	1	1
T6SE-NP_251063.1	0.9971	82.063	0	NP_251063.1	hypothetical protein	PA2373		2624204	2626210	+	0	1	1
T6SE-NP_251065.1	0.9526	28.037	0.038	NP_251065.1	hypothetical protein	PA2375		2626780	2627175	-	0	1	1
T6SE-NP_251085.1	0.5514	31.148	0.34	NP_251085.1	pyoverdine biosynthesis protein PvdO	PA2395	pvdO	2651307	2652161	+	0	1	0
T6SE-NP_251147.1	0.9684	26.848	1.06e-09	NP_251147.1	hypothetical protein	PA2457		2756918	2757898	+	0	1	1
T6SE-NP_251148.1	0.9382	25.905	3e-21	NP_251148.1	hypothetical protein	PA2458		2758061	2759182	+	0	1	1
T6SE-NP_251260.1	0.8557	33.333	0.93	NP_251260.1	PA-I galactophilic lectin	PA2570	lecA	2905182	2905550	-	0	1	1
T6SE-NP_251351.1	0.9492	30.233	0.72	NP_251351.1	hypothetical protein	PA2661		3009956	3010849	+	0	1	1
T6SE-NP_251375.1	0.9965	99.862	0	NP_251375.1	hypothetical protein	PA2685		3035752	3037932	-	0	1	1
T6SE-NP_251385.1	0.3583	25.161	0.94	NP_251385.1	hypothetical protein	PA2695		3048051	3049154	-	0	1	0
T6SE-NP_251617.1	0.8485	32.727	0.027	NP_251617.1	hypothetical protein	PA2927		3281988	3283319	+	0	1	1
T6SE-NP_251984.1	0.997	39.416	1.96e-152	NP_251984.1	hypothetical protein	PA3294		3686584	3688650	-	0	1	1
T6SE-NP_252032.1	0.7257	25.676	0.61	NP_252032.1	hypothetical protein	PA3342		3752596	3753612	-	0	1	1
T6SE-NP_252104.1	0.4578	35.417	1.9	NP_252104.1	hypothetical protein	PA3414		3820308	3820892	+	0	1	0
T6SE-NP_252176.1	0.9968	39.881	1.38e-152	NP_252176.1	hypothetical protein	PA3486		3900233	3902659	+	0	1	1
T6SE-NP_252404.1	0.7135	25.806	0.87	NP_252404.1	hypothetical protein	PA3715		4161091	4161894	+	0	1	1
T6SE-NP_252508.1	0.6202	32.609	0.007	NP_252508.1	hypothetical protein	PA3819		4275422	4275970	-	0	1	1
T6SE-NP_252539.1	0.8157	52.381	2.3	NP_252539.1	hypothetical protein	PA3850		4310951	4311862	-	0	1	1
T6SE-NP_252555.1	0.9874	28.148	9.77e-13	NP_252555.1	pyocin protein	PA3866		4327697	4329991	-	0	1	1
T6SE-NP_252593.1	0.6307	67.01	6.04e-41	NP_252593.1	hypothetical protein	PA3904		4373938	4374333	+	0	1	1
T6SE-NP_252594.1	0.4801	36.667	0.7	NP_252594.1	hypothetical protein	PA3905		4374330	4374857	+	0	1	0
T6SE-YP_008719773.1	0.5612	41.667	0.97	YP_008719773.1	hypothetical protein	PA3969a		4448176	4448742	-	0	1	0
T6SE-NP_252705.1	0.6666	29.24	0.000114	NP_252705.1	hypothetical protein	PA4016		4495126	4496865	+	0	1	1
T6SE-NP_252770.1	0.4426	40	0.41	NP_252770.1	fimbrial subunit CupB6	PA4081	cupB6	4560295	4561440	-	0	1	0
T6SE-NP_252792.1	0.4271	41.667	1.4	NP_252792.1	hypothetical protein	PA4103		4587320	4587949	+	0	1	0
T6SE-YP_008719781.1	0.5159	42.857	0.4	YP_008719781.1	hypothetical protein	PA4637a		5206720	5207007	-	0	1	0
T6SE-NP_253426.1	0.323	50	1.2	NP_253426.1	hypothetical protein	PA4738		5322510	5322707	-	0	1	0
T6SE-NP_253556.1	0.4747	25.641	0.27	NP_253556.1	hypothetical protein	PA4869		5466790	5468007	+	0	1	0
T6SE-NP_253653.1	0.6518	34.615	4.6	NP_253653.1	hypothetical protein	PA4966		5575015	5576028	-	0	1	1
T6SE-NP_253777.1	0.9973	40.242	3.08e-151	NP_253777.1	hypothetical protein	PA5090		5729473	5731845	-	0	1	1
T6SE-NP_253952.1	0.9993	28.07	0.057	NP_253952.1	hypothetical protein	PA5265		5927336	5930605	-	0	1	1
T6SE-NP_253953.1	0.9963	39.091	9.81e-150	NP_253953.1	hypothetical protein	PA5266		5930602	5932677	-	0	1	1

## Sheet: NC_002506.1 (V.cholerae)
name	score	identity	evalue	protein_id	annotation	locus_tag	old_locus_tag	gene	start	end	strand	Exp.	DeepSecE	DeepSecE(0.6)
T6SE-WP_000526403.1	0.9512	43.373	3.76e-11	WP_000526403.1	type VI secretion system PAAR protein	VC_RS13870	VCA0105		115142	115426	+	0	1	1
T6SE-WP_000078819.1	0.5399	64.286	1.58e-29	WP_000078819.1	cold-shock protein	VC_RS14150	VCA0166		184257	184469	+	0	1	0
T6SE-WP_000849740.1	0.734	34.286	0.74	WP_000849740.1	hypothetical protein	VC_RS14305	VCA0201		218879	219757	+	0	1	1
T6SE-WP_001161774.1	0.7654	37.037	9.1	WP_001161774.1	hypothetical protein	VC_RS14460	VCA0236		257514	257810	+	0	1	1
T6SE-WP_000237645.1	0.9783	42.169	1.32e-11	WP_000237645.1	type VI secretion system PAAR protein	VC_RS14685	VCA0284		304670	305200	+	0	1	1
T6SE-WP_000009888.1	0.6746	64.286	1	WP_000009888.1	lecithin retinol acyltransferase family protein	VC_RS15030	VCA0346		342012	342491	+	0	1	1
T6SE-WP_000110120.1	0.683	36.667	3	WP_000110120.1	hypothetical protein	VC_RS15115	VCA0361		350396	350974	+	0	1	1
T6SE-WP_000213836.1	0.9947	22.222	0.59	WP_000213836.1	hypothetical protein	VC_RS15160	VCA0370		356492	357187	-	0	1	1
T6SE-WP_000056616.1	0.7375	20.833	0.86	WP_000056616.1	abortive infection family protein	VC_RS15290	VCA0396		371673	372503	+	0	1	1
T6SE-WP_000454151.1	0.6679	38.71	0.022	WP_000454151.1	hypothetical protein	VC_RS15350	VCA0410		380380	380742	+	0	1	1
T6SE-WP_001884520.1	0.4862	30.769	0.47	WP_001884520.1	DUF645 family protein	VC_RS15715	VCA0480		421433	421585	+	0	1	0
T6SE-WP_001000867.1	0.7576	30	2.8	WP_001000867.1	hypothetical protein	VC_RS15825	VCA0501		432501	432896	+	0	1	1
T6SE-WP_000561711.1	0.5254	33.333	3.5	WP_000561711.1	SIR2 family protein	VC_RS16850	VCA0730		675367	677196	-	0	1	0
T6SE-WP_000803303.1	0.4918	24.211	5.6e-05	WP_000803303.1	lipase	VC_RS16955	VCA0754		698742	699530	+	0	1	0
T6SE-WP_001001833.1	0.5965	36.842	2.5	WP_001001833.1	hypothetical protein	VC_RS17525	VCA0882		833671	834561	+	0	1	0
T6SE-WP_000082911.1	0.5736	35.556	0.021	WP_000082911.1	HBL/NHE enterotoxin family protein	VC_RS17530	VCA0883		834574	835683	+	0	1	0
T6SE-WP_001076381.1	0.4802	30.357	1.4	WP_001076381.1	hypothetical protein	VC_RS17535	VCA0884		835734	836795	+	0	1	0
T6SE-WP_000105005.1	0.5898	65.714	3.55e-30	WP_000105005.1	cold-shock protein	VC_RS17765	VCA0933		886068	886280	+	0	1	0
